# Supplementary material for: Investigation of high-pressure planetary ices by cryo-recovery. II. High-pressure apparatus, examples and a new high-pressure phase of MgSO4·5H2O
Source: J Appl Crystallogr. 2018 Apr 27;51(Pt 3):692–705. doi: 10.1107/S1600576718003977 (PMC5988006; doi:10.1107/S1600576718003977)
Supplement: Supplementary file 1 [file j-51-00692-sup1.cif]

data_XU2692_BG_H_publ

_pd_block_id
  2017-07-11T12:17|XU2692_BG_H|Fortes|Overall

_audit_creation_method  "from EXP file using GSAS2CIF"
_audit_creation_date                   2017-07-11T12:17
_audit_author_name                     Fortes
_audit_update_record
; 2017-07-11T12:17  Initial CIF as created by GSAS2CIF
;

#=============================================================================
# this information describes the project, paper etc. for the CIF             #
# Acta Cryst. Section C papers and editorial correspondence is generated     #
# from the information in this section                                       #
#                                                                            #
#   (from)   CIF submission form for Rietveld refinements (Acta Cryst. C)    #
#                                                 Version 14 December 1998   #
#=============================================================================
# 1. SUBMISSION DETAILS

_publ_contact_author_name            ?   # Name of author for correspondence
_publ_contact_author_address             # Address of author for correspondence
; ?
;
_publ_contact_author_email           ?
_publ_contact_author_fax             ?
_publ_contact_author_phone           ?

_publ_contact_letter
; ?
;

_publ_requested_journal              ?
_publ_requested_coeditor_name        ?
_publ_requested_category             ?   # Acta C: one of CI/CM/CO/FI/FM/FO

#==============================================================================

# 2. PROCESSING SUMMARY (IUCr Office Use Only)

_journal_data_validation_number      ?

_journal_date_recd_electronic        ?
_journal_date_to_coeditor            ?
_journal_date_from_coeditor          ?
_journal_date_accepted               ?
_journal_date_printers_first         ?
_journal_date_printers_final         ?
_journal_date_proofs_out             ?
_journal_date_proofs_in              ?
_journal_coeditor_name               ?
_journal_coeditor_code               ?
_journal_coeditor_notes
; ?
;
_journal_techeditor_code             ?
_journal_techeditor_notes
; ?
;
_journal_coden_ASTM                  ?
_journal_name_full                   ?
_journal_year                        ?
_journal_volume                      ?
_journal_issue                       ?
_journal_page_first                  ?
_journal_page_last                   ?
_journal_paper_category              ?
_journal_suppl_publ_number           ?
_journal_suppl_publ_pages            ?

#==============================================================================

# 3. TITLE AND AUTHOR LIST

_publ_section_title
; ?
;
_publ_section_title_footnote
; ?
;

# The loop structure below should contain the names and addresses of all
# authors, in the required order of publication. Repeat as necessary.

loop_
	_publ_author_name
        _publ_author_footnote
	_publ_author_address
 ?                                   #<--'Last name, first name'
; ?
;
; ?
;

#==============================================================================

# 4. TEXT

_publ_section_synopsis
;  ?
;
_publ_section_abstract
; ?
;
_publ_section_comment
; ?
;
_publ_section_exptl_prep      # Details of the preparation of the sample(s)
                              # should be given here.
; ?
;
_publ_section_exptl_refinement
; ?
;
_publ_section_references
; ?
;
_publ_section_figure_captions
; ?
;
_publ_section_acknowledgements
; ?
;

#=============================================================================
# 5. OVERALL REFINEMENT & COMPUTING DETAILS

_refine_special_details
; ?
;
_pd_proc_ls_special_details
; ?
;

# The following items are used to identify the programs used.
_computing_molecular_graphics     ?
_computing_publication_material   ?

_refine_ls_weighting_scheme       ?
_refine_ls_weighting_details      ?
_refine_ls_hydrogen_treatment     ?
_refine_ls_extinction_method      ?
_refine_ls_extinction_coef        ?
_refine_ls_number_constraints     ?

_refine_ls_restrained_S_all       ?
_refine_ls_restrained_S_obs       ?

#==============================================================================
# 6. SAMPLE PREPARATION DATA

# (In the unusual case where multiple samples are used in a single
#  Rietveld study, this information should be moved into the phase
#  blocks)

# The following three fields describe the preparation of the material.
# The cooling rate is in K/min.  The pressure at which the sample was
# prepared is in kPa.  The temperature of preparation is in K.

_pd_prep_cool_rate                ?
_pd_prep_pressure                 ?
_pd_prep_temperature              ?

_pd_char_colour                   ?       # use ICDD colour descriptions
data_XU2692_BG_H_overall

_refine_ls_shift/su_max                0.03
_refine_ls_shift/su_mean               0.00
_computing_structure_refinement        GSAS
_refine_ls_number_parameters           45
_refine_ls_goodness_of_fit_all         16.84
_refine_ls_number_restraints           35
_refine_ls_matrix_type                 full

# pointers to the phase blocks
loop_   _pd_phase_block_id
      2017-07-11T12:17|XU2692_BG_H_phase1|Fortes||
      2017-07-11T12:17|XU2692_BG_H_phase2|Fortes||
      2017-07-11T12:17|XU2692_BG_H_phase3|Fortes||
# pointers to the diffraction patterns
loop_   _pd_block_diffractogram_id
      2017-07-11T12:17|XU2692_BG_H_H_01|Fortes|XPert_pro

# Information for phase 1
data_XU2692_BG_H_phase_1

_pd_block_id
  2017-07-11T12:17|XU2692_BG_H_phase1|Fortes||

# Histograms for phase 1
loop_   _pd_block_diffractogram_id
  2017-07-11T12:17|XU2692_BG_H_H_01|Fortes|XPert_pro

#==============================================================================
# 7. CHEMICAL, STRUCTURAL AND CRYSTAL DATA

_pd_char_particle_morphology      ?

_chemical_name_systematic
; ?
;
_chemical_name_common             ?
_chemical_formula_moiety          ?
_chemical_formula_structural      ?
_chemical_formula_analytical      ?
_chemical_melting_point           ?
_chemical_compound_source         ?       # for minerals and
                                          # natural products
_symmetry_space_group_name_Hall   ?

_exptl_crystal_F_000               ?
_exptl_crystal_density_diffrn      ?
_exptl_crystal_density_meas        ?
_exptl_crystal_density_method      ?

_cell_measurement_temperature     ?

_cell_special_details
; ?
;

_geom_special_details             ?

# The following item identifies the program(s) used (if appropriate).
_computing_structure_solution     ?

#==============================================================================

# 8. Phase information from GSAS

_pd_phase_name                         MS5-HP
_cell_length_a                         11.12524(13)
_cell_length_b                         5.18691(6)
_cell_length_c                         12.21796(14)
_cell_angle_alpha                      90.0
_cell_angle_beta                       90.0
_cell_angle_gamma                      90.0
_cell_volume                           705.045(11)
_symmetry_cell_setting                 orthorhombic
_symmetry_space_group_name_H-M         "P n a 21"
loop_ _symmetry_equiv_pos_site_id _symmetry_equiv_pos_as_xyz
       1 +x,+y,+z 
       2 -x+1/2,+y+1/2,+z+1/2 
       3 +x+1/2,-y+1/2,+z 
       4 -x,-y,+z+1/2 

# ATOMIC COORDINATES AND DISPLACEMENT PARAMETERS


loop_
      _atom_site_type_symbol
      _atom_site_label
      _atom_site_fract_x
      _atom_site_fract_y
      _atom_site_fract_z
      _atom_site_occupancy
      _atom_site_thermal_displace_type
      _atom_site_U_iso_or_equiv
      _atom_site_symmetry_multiplicity
S 
S1    0.68861(19) 0.0245(4)   0.1230(22)   1.0    Uiso   0.00145(17)   4
O 
O1    0.6679(5)    0.0756(11)   0.2421(22)   1.0    Uiso   0.00445(17)   4
O 
O2    0.7001(5)   -0.2611(8)    0.1073(23)   1.0    Uiso   0.00445(17)   4
O 
O3      0.5829(6)    0.1296(10)   0.0603(22)   1.0    Uiso   0.00445(17)   4
O 
O4      0.8034(5)    0.1524(10)   0.0877(24)   1.0     Uiso   0.00445(17)   4
Mg
Mg1     0.54627(29)  0.3006(5)    0.3308(23)   1.0     Uiso   0.00145(17)   4
O 
Ow1     0.4089(5)    0.4608(12)   0.4189(22)   1.0     Uiso   0.00445(17)   4
O 
Ow2     0.6051(5)    0.1101(10)   0.4737(22)   1.0   Uiso   0.00445(17)   4
O 
Ow3     0.6742(6)    0.5881(9)    0.3674(22)   1.0   Uiso   0.00445(17)   4
O 
Ow4     0.4908(4)    0.5372(10)   0.2041(23)   1.0   Uiso   0.00445(17)   4
O 
Ow5     0.4223(5)    0.0162(10)   0.2977(22)   1.0   Uiso   0.00445(17)   4
H 
H1a     0.42006      0.64363      0.4552       1.0   Uiso   0.015         4
H 
H1b     0.37651      0.37146      0.48267      1.0   Uiso   0.015         4
H 
H2a     0.67819      0.13273      0.51884      1.0   Uiso   0.015         4
H 
H2b     0.5443       0.01726      0.51217      1.0   Uiso   0.015         4
H 
H3a     0.68654      0.61788      0.44414      1.0   Uiso   0.015         4
H 
H3b     0.67549      0.75295      0.32909      1.0   Uiso   0.015         4
H 
H4a     0.56211      0.58877      0.15764      1.0   Uiso   0.015         4
H 
H4b     0.42644      0.46964      0.1585       1.0   Uiso   0.015         4
H 
H5a     0.44371     -0.16332      0.26478      1.0   Uiso   0.015         4
H 
H5b     0.33552     -0.00874      0.32091      1.0    Uiso   0.015         4

loop_ _atom_type_symbol
      _atom_type_number_in_cell
                   S   4.0        
                   O  36.0        
                   Mg  4.0        
                   H  40.0        
 
# If you change Z, be sure to change all 3 of the following
_chemical_formula_sum                  "H10 Mg O9 S"
_chemical_formula_weight               210.44
_cell_formula_units_Z                  4

# MOLECULAR GEOMETRY

loop_
      _geom_bond_atom_site_label_1
      _geom_bond_atom_site_label_2
      _geom_bond_distance
      _geom_bond_site_symmetry_1
      _geom_bond_site_symmetry_2
      _geom_bond_publ_flag
  S1        O1                1.497(5)  .      1_555  N
  S1        O2                1.499(4)  .      1_555  N
  S1        O3                1.505(6)  .      1_555  N
  S1        O4                1.502(6)  .      1_555  N
  O1        S1                1.497(5)  .      1_555  N
  O1        Mg1               2.090(6)  .      1_555  N
  O1        H3b              1.984(16)  .      1_545  N
  O2        S1                1.499(4)  .      1_555  N
  O2        H1b              1.836(23)  .      4_654  N
  O2        H2a              1.818(17)  .      2_644  N
  O2        H4a              1.828(11)  .      1_545  N
  O3        S1                1.505(6)  .      1_555  N
  O3        H1a              1.742(21)  .      4_664  N
  O3        H2b              1.711(11)  .      4_654  N
  O4        S1                1.502(6)  .      1_555  N
  O4        H3a              1.767(29)  .      2_644  N
  O4        H4b              1.738(15)  .      3_555  N
  Mg1       O1                2.090(6)  .      1_555  N
  Mg1       Ow1               2.046(6)  .      1_555  N
  Mg1       Ow2               2.111(6)  .      1_555  N
  Mg1       Ow3               2.109(6)  .      1_555  N
  Mg1       Ow4               2.069(6)  .      1_555  N
  Mg1       Ow5               2.059(6)  .      1_555  N
  Mg1       H1a              2.729(16)  .      1_555  N
  Mg1       H1b              2.673(19)  .      1_555  N
  Mg1       H2b              2.659(23)  .      1_555  N
  Mg1       H3a              2.657(14)  .      1_555  N
  Mg1       H3b             2.7518(30)  .      1_555  N
  Mg1       H4a              2.596(23)  .      1_555  N
  Mg1       H4b              2.641(22)  .      1_555  N
  Ow1       Mg1               2.046(6)  .      1_555  N
  Ow1       H1a              1.055(13)  .      1_555  N
  Ow1       H1b              0.976(21)  .      1_555  N
  Ow2       Mg1               2.111(6)  .      1_555  N
  Ow2       H2a              0.989(16)  .      1_555  N
  Ow2       H2b              0.954(14)  .      1_555  N
  Ow3       Mg1               2.109(6)  .      1_555  N
  Ow3       H3a              0.960(27)  .      1_555  N
  Ow3       H3b              0.975(14)  .      1_555  N
  Ow3       H5b              1.927(10)  .      3_555  N
  Ow4       Mg1               2.069(6)  .      1_555  N
  Ow4       H4a              1.012(16)  .      1_555  N
  Ow4       H4b              0.973(17)  .      1_555  N
  Ow4       H5a              1.799(12)  .      1_565  N
  Ow5       Mg1               2.059(6)  .      1_555  N
  Ow5       H5a              1.042(11)  .      1_555  N
  Ow5       H5b               1.015(8)  .      1_555  N
  H1a       O3               1.742(21)  .      4_665  N
  H1a       Mg1              2.729(16)  .      1_555  N
  H1a       Ow1              1.055(13)  .      1_555  N
  H1a       H1b           1.529810(10)  .      1_555  N
  H1b       O2               1.836(23)  .      4_655  N
  H1b       Mg1              2.673(19)  .      1_555  N
  H1b       Ow1              0.976(21)  .      1_555  N
  H1b       H1a           1.529810(10)  .      1_555  N
  H2a       O2               1.818(17)  .      2_655  N
  H2a       Ow2              0.989(16)  .      1_555  N
  H2a       H2b           1.607580(20)  .      1_555  N
  H2b       O3               1.711(11)  .      4_655  N
  H2b       Mg1              2.659(23)  .      1_555  N
  H2b       Ow2              0.954(14)  .      1_555  N
  H2b       H2a           1.607580(20)  .      1_555  N
  H3a       O4               1.767(29)  .      2_655  N
  H3a       Mg1              2.657(14)  .      1_555  N
  H3a       Ow3              0.960(27)  .      1_555  N
  H3a       H3b           1.575400(20)  .      1_555  N
  H3b       O1               1.984(16)  .      1_565  N
  H3b       Mg1             2.7518(30)  .      1_555  N
  H3b       Ow3              0.975(14)  .      1_555  N
  H3b       H3a           1.575400(20)  .      1_555  N
  H4a       O2               1.828(11)  .      1_565  N
  H4a       Mg1              2.596(23)  .      1_555  N
  H4a       Ow4              1.012(16)  .      1_555  N
  H4a       H4b           1.630990(20)  .      1_555  N
  H4b       O4               1.738(15)  .      3_455  N
  H4b       Mg1              2.641(22)  .      1_555  N
  H4b       Ow4              0.973(17)  .      1_555  N
  H4b       H4a           1.630990(20)  .      1_555  N
  H5a       Ow4              1.799(12)  .      1_545  N
  H5a       Ow5              1.042(11)  .      1_555  N
  H5a       H5b           1.600560(10)  .      1_555  N
  H5b       Ow3              1.927(10)  .      3_455  N
  H5b       Ow5               1.015(8)  .      1_555  N
  H5b       H5a           1.600560(10)  .      1_555  N

loop_
      _geom_angle_atom_site_label_1
      _geom_angle_atom_site_label_2
      _geom_angle_atom_site_label_3
      _geom_angle
      _geom_angle_site_symmetry_1
      _geom_angle_site_symmetry_2
      _geom_angle_site_symmetry_3
      _geom_angle_publ_flag
  O1        S1        O2              108.18(31)      1_555  .      1_555  N
  O1        S1        O3                108.1(4)      1_555  .      1_555  N
  O1        S1        O4              109.34(32)      1_555  .      1_555  N
  O2        S1        O3                111.1(4)      1_555  .      1_555  N
  O2        S1        O4              109.12(34)      1_555  .      1_555  N
  O3        S1        O4              111.02(30)      1_555  .      1_555  N
  S1        O1        Mg1               134.6(4)      1_555  .      1_555  N
  O1        Mg1       Ow1             169.54(30)      1_555  .      1_555  N
  O1        Mg1       Ow2              88.09(24)      1_555  .      1_555  N
  O1        Mg1       Ow3              93.89(26)      1_555  .      1_555  N
  O1        Mg1       Ow4              97.86(27)      1_555  .      1_555  N
  O1        Mg1       Ow5              86.08(25)      1_555  .      1_555  N
  Ow1       Mg1       Ow2              89.24(27)      1_555  .      1_555  N
  Ow1       Mg1       Ow3              96.06(26)      1_555  .      1_555  N
  Ow1       Mg1       Ow4              85.96(23)      1_555  .      1_555  N
  Ow1       Mg1       Ow5              83.91(27)      1_555  .      1_555  N
  Ow2       Mg1       Ow3              86.91(27)      1_555  .      1_555  N
  Ow2       Mg1       Ow4             171.48(29)      1_555  .      1_555  N
  Ow2       Mg1       Ow5              91.99(26)      1_555  .      1_555  N
  Ow3       Mg1       Ow4              86.61(23)      1_555  .      1_555  N
  Ow3       Mg1       Ow5             178.90(33)      1_555  .      1_555  N
  Ow4       Mg1       Ow5              94.49(26)      1_555  .      1_555  N
  Mg1       Ow1       H1a               119.9(6)      1_555  .      1_555  N
  Mg1       Ow1       H1b               120.2(5)      1_555  .      1_555  N
  H1a       Ow1       H1b               97.7(21)      1_555  .      1_555  N
  Mg1       Ow2       H2a              131.3(10)      1_555  .      1_555  N
  Mg1       Ow2       H2b              115.1(12)      1_555  .      1_555  N
  H2a       Ow2       H2b              111.6(25)      1_555  .      1_555  N
  Mg1       Ow3       H3a               114.7(5)      1_555  .      1_555  N
  Mg1       Ow3       H3b              121.9(10)      1_555  .      1_555  N
  H3a       Ow3       H3b              109.0(12)      1_555  .      1_555  N
  Mg1       Ow4       H4a              110.0(10)      1_555  .      1_555  N
  Mg1       Ow4       H4b              115.8(10)      1_555  .      1_555  N
  H4a       Ow4       H4b              110.5(26)      1_555  .      1_555  N
  Mg1       Ow5       H5a               124.3(4)      1_555  .      1_555  N
  Mg1       Ow5       H5b               132.4(8)      1_555  .      1_555  N
  H5a       Ow5       H5b               102.2(5)      1_555  .      1_555  N
  Ow1       H1a       H1b               39.2(12)      1_555  .      1_555  N
  Ow1       H1b       H1a                43.1(9)      1_555  .      1_555  N

# Information for phase 2
data_XU2692_BG_H_phase_2

_pd_block_id
  2017-07-11T12:17|XU2692_BG_H_phase2|Fortes||

# Histograms for phase 2
loop_   _pd_block_diffractogram_id
  2017-07-11T12:17|XU2692_BG_H_H_01|Fortes|XPert_pro

#==============================================================================
# 7. CHEMICAL, STRUCTURAL AND CRYSTAL DATA

_pd_char_particle_morphology      ?

_chemical_name_systematic
; ?
;
_chemical_name_common             ?
_chemical_formula_moiety          ?
_chemical_formula_structural      ?
_chemical_formula_analytical      ?
_chemical_melting_point           ?
_chemical_compound_source         ?       # for minerals and
                                          # natural products
_symmetry_space_group_name_Hall   ?

_exptl_crystal_F_000               ?
_exptl_crystal_density_diffrn      ?
_exptl_crystal_density_meas        ?
_exptl_crystal_density_method      ?

_cell_measurement_temperature     ?

_cell_special_details
; ?
;

_geom_special_details             ?

# The following item identifies the program(s) used (if appropriate).
_computing_structure_solution     ?

#==============================================================================

# 8. Phase information from GSAS

_pd_phase_name                         "ice Ih"
_cell_length_a                         4.49480(13)
_cell_length_b                         4.4948
_cell_length_c                         7.32828(28)
_cell_angle_alpha                      90.0
_cell_angle_beta                       90.0
_cell_angle_gamma                      120.0
_cell_volume                           128.219(7)
_symmetry_cell_setting                 hexagonal
_symmetry_space_group_name_H-M         "P 63/m m c"
loop_ _symmetry_equiv_pos_site_id _symmetry_equiv_pos_as_xyz
       1 +x,+y,+z 
       2 x-y,+x,+z+1/2 
       3 -y,x-y,+z 
       4 -x,-y,+z+1/2 
       5 y-x,-x,+z 
       6 +y,y-x,+z+1/2 
       7 y-x,+y,+z 
       8 -x,y-x,+z+1/2 
       9 -y,-x,+z 
      10 x-y,-y,+z+1/2 
      11 +x,x-y,+z 
      12 +y,+x,+z+1/2 
      -1 -x,-y,-z 
      -2 y-x,-x,-z+1/2 
      -3 +y,y-x,-z 
      -4 +x,+y,-z+1/2 
      -5 x-y,+x,-z 
      -6 -y,x-y,-z+1/2 
      -7 x-y,-y,-z 
      -8 +x,x-y,-z+1/2 
      -9 +y,+x,-z 
     -10 y-x,+y,-z+1/2 
     -11 -x,y-x,-z 
     -12 -y,-x,-z+1/2 

# ATOMIC COORDINATES AND DISPLACEMENT PARAMETERS


loop_
      _atom_site_type_symbol
      _atom_site_label
      _atom_site_fract_x
      _atom_site_fract_y
      _atom_site_fract_z
      _atom_site_occupancy
      _atom_site_thermal_displace_type
      _atom_site_U_iso_or_equiv
      _atom_site_symmetry_multiplicity
H 
H2      0.451        0.9019       0.0179       0.5   Uiso   0.008        12
H 
H1      0.3333       0.6667       0.1964       0.5   Uiso   0.012         4
O 
O1      0.3333       0.6667       0.0614       1.0    Uiso   0.012         4

loop_ _atom_type_symbol
      _atom_type_number_in_cell
                   O   4.0        
                   H   8.0        
 
# If you change Z, be sure to change all 3 of the following
_chemical_formula_sum                  "H2.00 O"
_chemical_formula_weight               18.01
_cell_formula_units_Z                  4

# MOLECULAR GEOMETRY

loop_
      _geom_bond_atom_site_label_1
      _geom_bond_atom_site_label_2
      _geom_bond_distance
      _geom_bond_site_symmetry_1
      _geom_bond_site_symmetry_2
      _geom_bond_publ_flag
  H2        H2              1.58599(5)  .      3_665  N
  H2        H2              1.58599(5)  .      5_565  N
  H2        H2            0.807540(20)  .     -1_675  N
  H2        H1              1.59666(4)  .      1_555  N
  H2        O1            0.969450(30)  .      1_555  N
  H2        O1              1.77698(5)  .     -1_675  N
  H1        H2              1.59666(4)  .      1_555  N
  H1        H2              1.59666(4)  .      3_665  N
  H1        H2              1.59689(4)  .      5_565  N
  H1        H1            0.785590(30)  .     -2_565  N
  H1        O1              0.98932(4)  .      1_555  N
  H1        O1              1.77491(7)  .     -2_565  N
  O1        H2            0.969450(30)  .      1_555  N
  O1        H2            0.969450(30)  .      3_665  N
  O1        H2            0.969820(30)  .      5_565  N
  O1        H2              1.77698(5)  .     -1_675  N
  O1        H2              1.77698(5)  .     -3_455  N
  O1        H2              1.77735(5)  .     -5_655  N
  O1        H1              0.98932(4)  .      1_555  N
  O1        H1              1.77491(7)  .     -2_565  N

loop_
      _geom_angle_atom_site_label_1
      _geom_angle_atom_site_label_2
      _geom_angle_atom_site_label_3
      _geom_angle
      _geom_angle_site_symmetry_1
      _geom_angle_site_symmetry_2
      _geom_angle_site_symmetry_3
      _geom_angle_publ_flag
  H2        H2        O1                   180.0     -1_675  .      1_555  N
  H1        H1        O1                   180.0     -2_565  .      1_555  N
  H2        O1        H2             109.7667(8)      1_555  .      3_665  N
  H2        O1        H2             109.7358(8)      1_555  .      5_565  N
  H2        O1        H1             109.1974(9)      1_555  .      1_555  N
  H2        O1        H2             109.7358(8)      3_665  .      5_565  N
  H2        O1        H1             109.1974(9)      3_665  .      1_555  N
  H2        O1        H1             109.1899(9)      5_565  .      1_555  N

# Information for phase 3
data_XU2692_BG_H_phase_3

_pd_block_id
  2017-07-11T12:17|XU2692_BG_H_phase3|Fortes||

# Histograms for phase 3
loop_   _pd_block_diffractogram_id
  2017-07-11T12:17|XU2692_BG_H_H_01|Fortes|XPert_pro

#==============================================================================
# 7. CHEMICAL, STRUCTURAL AND CRYSTAL DATA

_pd_char_particle_morphology      ?

_chemical_name_systematic
; ?
;
_chemical_name_common             ?
_chemical_formula_moiety          ?
_chemical_formula_structural      ?
_chemical_formula_analytical      ?
_chemical_melting_point           ?
_chemical_compound_source         ?       # for minerals and
                                          # natural products
_symmetry_space_group_name_Hall   ?

_exptl_crystal_F_000               ?
_exptl_crystal_density_diffrn      ?
_exptl_crystal_density_meas        ?
_exptl_crystal_density_method      ?

_cell_measurement_temperature     ?

_cell_special_details
; ?
;

_geom_special_details             ?

# The following item identifies the program(s) used (if appropriate).
_computing_structure_solution     ?

#==============================================================================

# 8. Phase information from GSAS

_pd_phase_name                         "solid CO2"
_cell_length_a                         5.58455(13)
_cell_length_b                         5.58455
_cell_length_c                         5.58455
_cell_angle_alpha                      90.0
_cell_angle_beta                       90.0
_cell_angle_gamma                      90.0
_cell_volume                           174.166(13)
_symmetry_cell_setting                 cubic
_symmetry_space_group_name_H-M         "P a -3"
loop_ _symmetry_equiv_pos_site_id _symmetry_equiv_pos_as_xyz
       1 +x,+y,+z 
       2 +z,+x,+y 
       3 +y,+z,+x 
       4 +x+1/2,+y,-z+1/2 
       5 -z+1/2,+x+1/2,+y 
       6 +y,-z+1/2,+x+1/2 
       7 -z,+x+1/2,-y+1/2 
       8 -y+1/2,-z,+x+1/2 
       9 +y+1/2,-z+1/2,-x 
      10 -x,+y+1/2,-z+1/2 
      11 -z+1/2,-x,+y+1/2 
      12 +x+1/2,-y+1/2,-z 
      -1 -x,-y,-z 
      -2 -z,-x,-y 
      -3 -y,-z,-x 
      -4 -x+1/2,-y,+z+1/2 
      -5 +z+1/2,-x+1/2,-y 
      -6 -y,+z+1/2,-x+1/2 
      -7 +z,-x+1/2,+y+1/2 
      -8 +y+1/2,+z,-x+1/2 
      -9 -y+1/2,+z+1/2,+x 
     -10 +x,-y+1/2,+z+1/2 
     -11 +z+1/2,+x,-y+1/2 
     -12 -x+1/2,+y+1/2,+z 

# ATOMIC COORDINATES AND DISPLACEMENT PARAMETERS


loop_
      _atom_site_type_symbol
      _atom_site_label
      _atom_site_fract_x
      _atom_site_fract_y
      _atom_site_fract_z
      _atom_site_occupancy
      _atom_site_thermal_displace_type
      _atom_site_U_iso_or_equiv
      _atom_site_symmetry_multiplicity
C 
C       0.0          0.0          0.0          1.0     Uiso   0.008    4
O 
O       0.1185       0.1185       0.1185       1.0     Uiso   0.008    8

loop_ _atom_type_symbol
      _atom_type_number_in_cell
                   O   8.0        
                   C   4.0        
 
# If you change Z, be sure to change all 3 of the following
_chemical_formula_sum                  "C O2"
_chemical_formula_weight               44.01
_cell_formula_units_Z                  4

# MOLECULAR GEOMETRY

loop_
      _geom_bond_atom_site_label_1
      _geom_bond_atom_site_label_2
      _geom_bond_distance
      _geom_bond_site_symmetry_1
      _geom_bond_site_symmetry_2
      _geom_bond_publ_flag
  C         O             1.146220(20)  .      1_555  N
  C         O             1.146220(20)  .     -1_555  N
  O         C             1.146220(20)  .      1_555  N

loop_
      _geom_angle_atom_site_label_1
      _geom_angle_atom_site_label_2
      _geom_angle_atom_site_label_3
      _geom_angle
      _geom_angle_site_symmetry_1
      _geom_angle_site_symmetry_2
      _geom_angle_site_symmetry_3
      _geom_angle_publ_flag
  O         C         O                    180.0      1_555  .     -1_555  N

# Powder diffraction data for histogram  1
data_XU2692_BG_H_p_01

_pd_block_id
  2017-07-11T12:17|XU2692_BG_H_H_01|Fortes|XPert_pro
#==============================================================================
# 9. INSTRUMENT CHARACTERIZATION

_exptl_special_details
; ?
;

# if regions of the data are excluded, the reason(s) are supplied here:
_pd_proc_info_excluded_regions
; ?
;

# The following item is used to identify the equipment used to record
# the powder pattern when the diffractogram was measured at a laboratory
# other than the authors' home institution, e.g. when neutron or synchrotron
# radiation is used.

_pd_instr_location
; ?
;
_pd_calibration_special_details           # description of the method used
                                          # to calibrate the instrument
; ?
;

_diffrn_ambient_temperature       ?
_diffrn_source                    ?
_diffrn_source_target             ?
_diffrn_source_type               ?
_diffrn_measurement_device_type   ?
_diffrn_detector                  ?
_diffrn_detector_type             ?       # make or model of detector

_pd_meas_scan_method              ?       # options are 'step', 'cont',
                                          # 'tof', 'fixed' or
                                          # 'disp' (= dispersive)
_pd_meas_special_details
;  ?
;

# The following two items identify the program(s) used (if appropriate).
_computing_data_collection        ?
_computing_data_reduction         ?

# Describe any processing performed on the data, prior to refinement.
# For example: a manual Lp correction or a precomputed absorption correction
_pd_proc_info_data_reduction      ?

# The following item is used for angular dispersive measurements only.

_diffrn_radiation_monochromator   ?

# The following items are used to define the size of the instrument.
# Not all distances are appropriate for all instrument types.

_pd_instr_dist_src/mono           ?
_pd_instr_dist_mono/spec          ?
_pd_instr_dist_src/spec           ?
_pd_instr_dist_spec/anal          ?
_pd_instr_dist_anal/detc          ?
_pd_instr_dist_spec/detc          ?

# 10. Specimen size and mounting information

# The next three fields give the specimen dimensions in mm.  The equatorial
# plane contains the incident and diffracted beam.

_pd_spec_size_axial               ?       # perpendicular to
                                          # equatorial plane

_pd_spec_size_equat               ?       # parallel to
                                          # scattering vector
                                          # in transmission

_pd_spec_size_thick               ?       # parallel to
                                          # scattering vector
                                          # in reflection

_pd_spec_mounting                         # This field should be
                                          # used to give details of the
                                          # container.
; ?
;

_pd_spec_mount_mode               ?       # options are 'reflection'
                                          # or 'transmission'

_pd_spec_shape                    ?       # options are 'cylinder'
                                          # 'flat_sheet' or 'irregular'

# phase table
loop_     _pd_phase_id
          _pd_phase_block_id
          _pd_phase_mass_%
          _pd_proc_ls_profile_function
          _pd_proc_ls_peak_cutoff
  1  2017-07-11T12:17|XU2692_BG_H_phase1|Fortes||
           85.67
;
 CW Profile function number 2 with  18 terms
 Profile coefficients for Simpson's rule integration of pseudovoigt function
 C.J. Howard (1982). J. Appl. Cryst.,15,615-620.
 P. Thompson, D.E. Cox & J.B. Hastings (1987). J. Appl. Cryst.,20,79-83.
 #1(GU)   =    0.000 #2(GV)   =   81.854 #3(GW)   =   -1.061
 #4(LX)   =    0.646 #5(LY)   =    8.922 #6(trns) =    9.908
 #7(asym) =   4.8750 #8(shft) = -20.5919 #9(GP)   =    0.100
 #10(stec)=     0.00 #11(ptec)=     0.00 #12(sfec)=     0.00
 #13(L11) =    0.000 #14(L22) =    0.000 #15(L33) =    0.000
 #16(L12) =    0.000 #17(L13) =    0.000 #18(L23) =    0.000
 Peak tails are ignored  where the intensity is below 0.0005 times the peak
   Aniso. broadening axis   0.0   0.0   1.0
;
           0.00050
  2  2017-07-11T12:17|XU2692_BG_H_phase2|Fortes||
           10.26(8)
;
 CW Profile function number 2 with  18 terms
 Profile coefficients for Simpson's rule integration of pseudovoigt function
 C.J. Howard (1982). J. Appl. Cryst.,15,615-620.
 P. Thompson, D.E. Cox & J.B. Hastings (1987). J. Appl. Cryst.,20,79-83.
 #1(GU)   =    0.000 #2(GV)   =   81.854 #3(GW)   =   -1.061
 #4(LX)   =    0.000 #5(LY)   =   32.866 #6(trns) =    9.908
 #7(asym) =   1.0767 #8(shft) = -20.5919 #9(GP)   =    0.100
 #10(stec)=     0.00 #11(ptec)=     0.00 #12(sfec)=     0.00
 #13(L11) =    0.000 #14(L22) =    0.000 #15(L33) =    0.000
 #16(L12) =    0.000 #17(L13) =    0.000 #18(L23) =    0.000
 Peak tails are ignored  where the intensity is below 0.0005 times the peak
   Aniso. broadening axis   0.0   0.0   1.0
;
           0.00050
  3  2017-07-11T12:17|XU2692_BG_H_phase3|Fortes||
            4.07(6)
;
 CW Profile function number 2 with  18 terms
 Profile coefficients for Simpson's rule integration of pseudovoigt function
 C.J. Howard (1982). J. Appl. Cryst.,15,615-620.
 P. Thompson, D.E. Cox & J.B. Hastings (1987). J. Appl. Cryst.,20,79-83.
 #1(GU)   =    0.000 #2(GV)   =   81.854 #3(GW)   =   -1.061
 #4(LX)   =    0.000 #5(LY)   =    6.702 #6(trns) =    9.908
 #7(asym) =   6.0230 #8(shft) = -20.5919 #9(GP)   =    0.100
 #10(stec)=     0.00 #11(ptec)=     0.00 #12(sfec)=     0.00
 #13(L11) =    0.000 #14(L22) =    0.000 #15(L33) =    0.000
 #16(L12) =    0.000 #17(L13) =    0.000 #18(L23) =    0.000
 Peak tails are ignored  where the intensity is below 0.0005 times the peak
   Aniso. broadening axis   0.0   0.0   1.0
;
           0.00050

loop_ _atom_type_symbol
      _atom_type_scat_dispersion_real
      _atom_type_scat_dispersion_imag
      _atom_type_scat_Cromer_Mann_a1
      _atom_type_scat_Cromer_Mann_a2
      _atom_type_scat_Cromer_Mann_a3
      _atom_type_scat_Cromer_Mann_a4
      _atom_type_scat_Cromer_Mann_b1
      _atom_type_scat_Cromer_Mann_b2
      _atom_type_scat_Cromer_Mann_b3
      _atom_type_scat_Cromer_Mann_b4
      _atom_type_scat_Cromer_Mann_c
      _atom_type_scat_source
  S    0.000    0.000
 6.90530 1.46790 5.20340 22.2151 1.43790 0.25360 1.58630 56.1720 0.86690 
  International_Tables_Vol_C
  O    0.000    0.000
 3.04850 13.2771 2.28680 5.70110 1.54630 0.32390 0.86700 32.9089 0.25080 
  International_Tables_Vol_C
  Mg    0.000    0.000
 5.42040 2.82750 2.17350 79.2611 1.22690 0.38080 2.30730 7.19370 0.85840 
  International_Tables_Vol_C
  H    0.000    0.000
 0.49300 10.5109 0.32291 26.1257 0.14019 3.14236 0.04081 57.7997 0.00304 
  International_Tables_Vol_C
  C    0.000    0.000
 2.31000 20.8439 1.02000 10.2075 1.58860 0.56870 0.86500 51.6512 0.21560 
  International_Tables_Vol_C
_diffrn_radiation_probe                x-ray
_diffrn_radiation_polarisn_ratio       ?
_diffrn_radiation_wavelength           1.788996
_diffrn_radiation_type                 ?
_pd_proc_ls_prof_R_factor              0.0806
_pd_proc_ls_prof_wR_factor             0.1116
_pd_proc_ls_prof_wR_expected           0.0066
_refine_ls_R_Fsqd_factor               0.07205

_pd_proc_ls_background_function
;   GSAS Background function number 1 with 12 terms.
 Shifted Chebyshev function of 1st kind
      1:    8438.80     2:   -1273.58     3:   -206.570     4:   -230.293    
      5:    228.715     6:   -750.859     7:    477.577     8:   -534.827    
      9:    76.5512    10:    68.3992    11:    518.349    12:   -187.688    
;

_exptl_absorpt_process_details
;   GSAS Absorption/surface roughness correction: function number 2
 Surface roughness abs. correction (Pitschke, et al.)
Terms =     0.24868E-01    0.10000E-02
Correction is not refined.
;
_exptl_absorpt_correction_T_min        0.85255
_exptl_absorpt_correction_T_max        1.00002
# Extinction correction
_gsas_exptl_extinct_corr_T_min         1.00000
_gsas_exptl_extinct_corr_T_max         1.00000
_pd_proc_info_datetime                 2017-07-11T12:17:42
_pd_calc_method                        "Rietveld Refinement"

#---- raw/calc data loop -----
_pd_meas_2theta_range_min              12.002
_pd_meas_2theta_range_max              154.785
_pd_meas_2theta_range_inc              0.017
_pd_proc_2theta_range_min              12.035
_pd_proc_2theta_range_max              154.81799
_pd_proc_2theta_range_inc              0.017

loop_
      _pd_meas_counts_total
      _pd_proc_ls_weight
      _pd_proc_intensity_bkg_calc
      _pd_calc_intensity_total
  10000.0     0.0         20148.40234   .
  12259.0     0.0         20074.40625   .
  12318.0     0.0         20000.75195   .
  8078.0      0.0         19927.46094   .
  11437.0     0.0         19854.51953   .
  12496.0     0.0         19781.91992   .
  9155.0      0.0         19709.67383   .
  13714.0     0.0         19637.76563   .
  12572.0     0.0         19566.20703   .
  14831.0     0.0         19494.99609   .
  15089.0     0.0         19424.12109   .
  11847.0     0.0         19353.58789   .
  9305.0      0.0         19283.39453   .
  9463.0      0.0         19213.54102   .
  12420.0     0.0         19144.02734   .
  11778.0     0.0         19074.83984   .
  10334.0     0.0         19006.00000   .
  9991.0      0.0         18937.47852   .
  12247.0     0.0         18869.30273   .
  9103.0      0.0         18801.45508   .
  9859.0      0.0         18733.92773   .
  10614.0     0.0         18666.74023   .
  9968.0      0.0         18599.86523   .
  11623.0     0.0         18533.33398   .
  11476.0     0.0         18467.12109   .
  11330.0     0.0         18401.22461   .
  9983.0      0.0         18335.65820   .
  8435.0      0.0         18270.40625   .
  10687.0     0.0         18205.47852   .
  10338.0     0.0         18140.87305   .
  12389.0     0.0         18076.57617   .
  11739.0     0.0         18012.59961   .
  10488.0     0.0         17948.93555   .
  13337.0     0.0         17885.59180   .
  10485.0     0.0         17822.55859   .
  11133.0     0.0         17759.83203   .
  12680.0     0.0         17697.41602   .
  11226.0     0.0         17635.31641   .
  10371.0     0.0         17573.51758   .
  9916.0      0.0         17512.02734   .
  12360.0     0.0         17450.83984   .
  10803.0     0.0         17389.96289   .
  8445.0      0.0         17329.38281   .
  11586.0     0.0         17269.10938   .
  13727.0     0.0         17209.13672   .
  10767.0     0.0         17149.45508   .
  7206.0      0.0         17090.08203   .
  11044.0     0.0         17031.00391   .
  14781.0     0.0         16972.22070   .
  10717.0     0.0         16913.73633   .
  10152.0     0.0         16855.53711   .
  9686.0      0.0         16797.64063   .
  13619.0     0.0         16740.02930   .
  12351.0     0.0         16682.70898   .
  12282.0     0.0         16625.68555   .
  10612.0     0.0         16568.94336   .
  11241.0     0.0         16512.48828   .
  13369.0     0.0         16456.32031   .
  13496.0     0.0         16400.43750   .
  8721.0      0.0         16344.83594   .
  10246.0     0.0         16289.52246   .
  10669.0     0.0         16234.49023   .
  12591.0     0.0         16179.73145   .
  12412.0     0.0         16125.25781   .
  9031.0      0.0         16071.06543   .
  9850.0      0.0         16017.14453   .
  10167.0     0.0         15963.50293   .
  7483.0      0.0         15910.13379   .
  8297.0      0.0         15857.03809   .
  9211.0      0.0         15804.22363   .
  10423.0     0.0         15751.66992   .
  9834.0      0.0         15699.39648   .
  10444.0     0.0         15647.38672   .
  9753.0      0.0         15595.64746   .
  8161.0      0.0         15544.17676   .
  10568.0     0.0         15492.97168   .
  11873.0     0.0         15442.03125   .
  10878.0     0.0         15391.35449   .
  9482.0      0.0         15340.94727   .
  12484.0     0.0         15290.79395   .
  9786.0      0.0         15240.91016   .
  6886.0      0.0         15191.28027   .
  8686.0      0.0         15141.91309   .
  12184.0     0.0         15092.80273   .
  11882.0     0.0         15043.94824   .
  10478.0     0.0         14995.35449   .
  9674.0      0.0         14947.01367   .
  10369.0     0.0         14898.92480   .
  12163.0     0.0         14851.09277   .
  9856.0      0.0         14803.51172   .
  9448.0      0.0         14756.17969   .
  10340.0     0.0         14709.10254   .
  12430.0     0.0         14662.26660   .
  10220.0     0.0         14615.68652   .
  12509.0     0.0         14569.35352   .
  11797.0     0.0         14523.25977   .
  5985.0      0.0         14477.41992   .
  9371.0      0.0         14431.81934   .
  11657.0     0.0         14386.46191   .
  10543.0     0.0         14341.34668   .
  10927.0     0.0         14296.47363   .
  12411.0     0.0         14251.84180   .
  12994.0     0.0         14207.44531   .
  9677.0      0.0         14163.29395   .
  12658.0     0.0         14119.37109   .
  10240.0     0.0         14075.69336   .
  7620.0      0.0         14032.24609   .
  14600.0     0.0         13989.03125   .
  9580.0      0.0         13946.05469   .
  10759.0     0.0         13903.31445   .
  12637.0     0.0         13860.79590   .
  9415.0      0.0         13818.51465   .
  10392.0     0.0         13776.45703   .
  6569.0      0.0         13734.63672   .
  12146.0     0.0         13693.04102   .
  12221.0     0.0         13651.66895   .
  9997.0      0.0         13610.52832   .
  9472.0      0.0         13569.60645   .
  9346.0      0.0         13528.91406   .
  13921.0     0.0         13488.44531   .
  11994.0     0.0         13448.19629   .
  11468.0     0.0         13408.16699   .
  9641.0      0.0         13368.35938   .
  13013.0     0.0         13328.77734   .
  10786.0     0.0         13289.40820   .
  9158.0      0.0         13250.25684   .
  11130.0     0.0         13211.32520   .
  9701.0      0.0         13172.60449   .
  12072.0     0.0         13134.10352   .
  13243.0     0.0         13095.81445   .
  13914.0     0.0         13057.74023   .
  13984.0     0.0         13019.88086   .
  13555.0     0.0         12982.22461   .
  12025.0     0.0         12944.78906   .
  9695.0      0.0         12907.56152   .
  11565.0     0.0         12870.53613   .
  11634.0     0.0         12833.72559   .
  11104.0     0.0         12797.11621   .
  9873.0      0.0         12760.71875   .
  7442.0      0.0         12724.52637   .
  9011.0      0.0         12688.53516   .
  13480.0     0.0         12652.75098   .
  14749.0     0.0         12617.16699   .
  13518.0     0.0         12581.78906   .
  12987.0     0.0         12546.60938   .
  14355.0     0.0         12511.62891   .
  13024.0     0.0         12476.85156   .
  13092.0     0.0000764   12442.26953   12442.26953
  13261.0     0.0000754   12407.88574   12407.88574
  11829.0     0.0000845   12373.70215   12373.70215
  13797.0     0.0000725   12339.70996   12339.70996
  12265.0     0.0000815   12305.91797   12305.91797
  11533.0     0.0000867   12272.31445   12272.31445
  12201.0     0.0000820   12238.91016   12238.91016
  11969.0     0.0000835   12205.69824   12205.69824
  10937.0     0.0000914   12172.67480   12172.67480
  11605.0     0.0000862   12139.84570   12139.84570
  13673.0     0.0000731   12107.20410   12107.20410
  10141.0     0.0000986   12074.75586   12074.75586
  9308.0      0.0001074   12042.49609   12042.49609
  9676.0      0.0001033   12010.41992   12010.41992
  8644.0      0.0001157   11978.53613   11978.53613
  10512.0     0.0000951   11946.83594   11946.83594
  15679.0     0.0000638   11915.32129   11915.32129
  8747.0      0.0001143   11883.99316   11883.99316
  13115.0     0.0000762   11852.84570   11852.84570
  6482.0      0.0001543   11821.88379   11821.88379
  9750.0      0.0001026   11791.10449   11791.10449
  8918.0      0.0001121   11760.50586   11760.50586
  10386.0     0.0000963   11730.08984   11730.08984
  10353.0     0.0000966   11699.85059   11699.85059
  10121.0     0.0000988   11669.79395   11669.79395
  12289.0     0.0000814   11639.91406   11639.91406
  9657.0      0.0001036   11610.21191   11610.21191
  10525.0     0.0000950   11580.68848   11580.68848
  8093.0      0.0001236   11551.33691   11551.33691
  11161.0     0.0000896   11522.16602   11522.16602
  9329.0      0.0001072   11493.16895   11493.16895
  10397.0     0.0000962   11464.34277   11464.34277
  6465.0      0.0001547   11435.69141   11435.69141
  9533.0      0.0001049   11407.21289   11407.21289
  11401.0     0.0000877   11378.90527   11378.90527
  13270.0     0.0000754   11350.76758   11350.76758
  10838.0     0.0000923   11322.80078   11322.80078
  9607.0      0.0001041   11295.00586   11295.00586
  9175.0      0.0001090   11267.37695   11267.37695
  10244.0     0.0000976   11239.91504   11239.91504
  13413.0     0.0000746   11212.62109   11212.62109
  14282.0     0.0000700   11185.49512   11185.49512
  13251.0     0.0000755   11158.53418   11158.53418
  11620.0     0.0000861   11131.73828   11131.73828
  9290.0      0.0001076   11105.10645   11105.10645
  7459.0      0.0001341   11078.63770   11078.63770
  10529.0     0.0000950   11052.33105   11052.33105
  11998.0     0.0000833   11026.18848   11026.18848
  9068.0      0.0001103   11000.20605   11000.20605
  9338.0      0.0001071   10974.38477   10974.38477
  11709.0     0.0000854   10948.72168   10948.72168
  11379.0     0.0000879   10923.22070   10923.22070
  10149.0     0.0000985   10897.87598   10897.87598
  11120.0     0.0000899   10872.69043   10872.69043
  9291.0      0.0001076   10847.66113   10847.66113
  8562.0      0.0001168   10822.78809   10822.78809
  9933.0      0.0001007   10798.07129   10798.07129
  8404.0      0.0001190   10773.50879   10773.50879
  12376.0     0.0000808   10749.10156   10749.10156
  11248.0     0.0000889   10724.84766   10724.84766
  9119.0      0.0001097   10700.74512   10700.74512
  11591.0     0.0000863   10676.79785   10676.79785
  11564.0     0.0000865   10652.99902   10652.99902
  9736.0      0.0001027   10629.35254   10661.06348
  8408.0      0.0001189   10605.85547   10638.37891
  9281.0      0.0001077   10582.50879   10615.87695
  11854.0     0.0000844   10559.31055   10593.55664
  8826.0      0.0001133   10536.26074   10571.41992
  10099.0     0.0000990   10513.35840   10549.46777
  10472.0     0.0000955   10490.60254   10527.70117
  8245.0      0.0001213   10467.99316   10506.12207
  11418.0     0.0000876   10445.52832   10484.73145
  14091.0     0.0000710   10423.20898   10463.53223
  8964.0      0.0001116   10401.03418   10442.52637
  10838.0     0.0000923   10379.00293   10421.71582
  10311.0     0.0000970   10357.11328   10401.10156
  7784.0      0.0001285   10335.36621   10380.68750
  8357.0      0.0001197   10313.75977   10360.47656
  11930.0     0.0000838   10292.29590   10340.47363
  9403.0      0.0001063   10270.97363   10320.68164
  11076.0     0.0000903   10249.78711   10301.09961
  10649.0     0.0000939   10228.74219   10281.73828
  10522.0     0.0000950   10207.83496   10262.59863
  9295.0      0.0001076   10187.06445   10243.68652
  9967.0      0.0001003   10166.43262   10225.00879
  8140.0      0.0001229   10145.93457   10206.56934
  8912.0      0.0001122   10125.57520   10188.37793
  9585.0      0.0001043   10105.35059   10170.44043
  16057.0     0.0000623   10085.25879   10152.76270
  8329.0      0.0001201   10065.30273   10135.35840
  10401.0     0.0000961   10045.47754   10118.23340
  10772.0     0.0000928   10025.78711   10101.40137
  11044.0     0.0000905   10006.22852   10084.87402
  11215.0     0.0000892   9986.79980    10068.66406
  12687.0     0.0000788   9967.50195    10052.78613
  11657.0     0.0000858   9948.33398    10037.25781
  15528.0     0.0000644   9929.29688    10022.09961
  11999.0     0.0000833   9910.39063    10007.33203
  11669.0     0.0000857   9891.61035    9992.97461
  11539.0     0.0000867   9872.95898    9979.05762
  13509.0     0.0000740   9854.43359    9965.60742
  18078.0     0.0000553   9836.03418    9952.65723
  16747.0     0.0000597   9817.76074    9940.24512
  13316.0     0.0000751   9799.61328    9928.41504
  12585.0     0.0000795   9781.59082    9917.21387
  9653.0      0.0001036   9763.69141    9906.69531
  8721.0      0.0001147   9745.91699    9896.92383
  9688.0      0.0001032   9728.26660    9887.97168
  8755.0      0.0001142   9710.73730    9879.91895
  10522.0     0.0000950   9693.32910    9872.86230
  11789.0     0.0000848   9676.04297    9866.91504
  11455.0     0.0000873   9658.87598    9862.20313
  13720.0     0.0000729   9641.83008    9858.88281
  13686.0     0.0000731   9624.90430    9857.13379
  11651.0     0.0000858   9608.09668    9857.16602
  10615.0     0.0000942   9591.40723    9859.23730
  12079.0     0.0000828   9574.83789    9863.65234
  9342.0      0.0001070   9558.38379    9870.77930
  11405.0     0.0000877   9542.04590    9881.07324
  15268.0     0.0000655   9525.82422    9895.08691
  12330.0     0.0000811   9509.71875    9913.51563
  9792.0      0.0001021   9493.72852    9937.22266
  11053.0     0.0000905   9477.85059    9967.30957
  10613.0     0.0000942   9462.08887    10005.20605
  15773.0     0.0000634   9446.43945    10052.75488
  8733.0      0.0001145   9430.90234    10112.43359
  12192.0     0.0000820   9415.48047    10187.62305
  13250.0     0.0000755   9400.16699    10283.32910
  10508.0     0.0000952   9384.96582    10408.33203
  14565.0     0.0000687   9369.87402    10582.03516
  12022.0     0.0000832   9354.89355    10853.84961
  18178.0     0.0000550   9340.02148    11344.84668
  15133.0     0.0000661   9325.25879    12311.84863
  18088.0     0.0000553   9310.60449    14200.58984
  16542.0     0.0000605   9296.05957    17612.65039
  22796.0     0.0000439   9281.62012    23097.71094
  18449.0     0.0000542   9267.28906    30738.87891
  30101.0     0.0000332   9253.06348    39862.73438
  29652.0     0.0000337   9238.94336    49304.06250
  58503.0     0.0000171   9224.92871    57792.18750
  65053.0     0.0000154   9211.01758    65379.14844
  80603.0     0.0000124   9197.21289    73471.09375
  81551.0     0.0000123   9183.50977    82536.56250
  103299.0    9.68e-6     9169.91016    91100.00000
  110346.0    9.06e-6     9156.41699    96183.22656
  108293.0    9.23e-6     9143.02051    93897.17188
  97939.0     0.0000102   9129.72852    81990.03906
  76383.0     0.0000131   9116.53809    63274.28906
  47327.0     0.0000211   9103.44629    44069.90625
  23171.0     0.0000432   9090.45605    29102.08203
  23213.0     0.0000431   9077.56445    19671.63867
  18455.0     0.0000542   9064.77246    14697.41406
  17296.0     0.0000578   9052.08008    12385.41309
  15836.0     0.0000631   9039.48340    11339.39648
  11575.0     0.0000864   9026.98730    10807.06543
  11513.0     0.0000869   9014.58398    10475.47852
  11250.0     0.0000889   9002.28223    10234.62500
  12887.0     0.0000776   8990.07324    10046.13672
  12722.0     0.0000786   8977.96191    9893.55957
  12057.0     0.0000829   8965.94434    9767.53516
  12291.0     0.0000814   8954.02246    9661.77734
  12424.0     0.0000805   8942.19336    9571.75195
  14756.0     0.0000678   8930.45996    9494.16895
  13787.0     0.0000725   8918.81836    9426.54492
  11817.0     0.0000846   8907.27051    9367.00391
  11345.0     0.0000881   8895.81250    9314.08203
  12373.0     0.0000808   8884.44922    9266.65039
  13500.0     0.0000741   8873.17578    9223.80273
  12726.0     0.0000786   8861.99414    9184.82031
  12751.0     0.0000784   8850.90137    9149.12305
  11475.0     0.0000871   8839.89941    9116.23633
  12198.0     0.0000820   8828.98633    9085.77246
  12920.0     0.0000774   8818.16406    9057.41113
  11141.0     0.0000898   8807.42773    9030.87988
  11061.0     0.0000904   8796.78125    9005.95996
  10979.0     0.0000911   8786.22070    8982.45410
  14097.0     0.0000709   8775.75000    8960.20996
  13113.0     0.0000763   8765.36328    8939.08105
  14729.0     0.0000679   8755.06445    8918.95508
  13343.0     0.0000749   8744.85059    8899.72754
  10256.0     0.0000975   8734.72168    8881.31055
  8968.0      0.0001115   8724.67871    8863.63086
  13378.0     0.0000747   8714.72070    8846.61816
  15188.0     0.0000658   8704.84473    8830.21484
  14996.0     0.0000667   8695.05371    8814.36914
  10403.0     0.0000961   8685.34473    8799.03613
  11008.0     0.0000908   8675.71973    8784.17676
  13312.0     0.0000751   8666.17578    8769.75391
  13515.0     0.0000740   8656.71484    8755.73535
  16316.0     0.0000613   8647.33398    8742.09375
  8615.0      0.0001161   8638.03516    8728.80371
  6813.0      0.0001468   8628.81543    8715.83984
  10409.0     0.0000961   8619.67773    8703.18750
  8803.0      0.0001136   8610.61719    8690.82129
  11796.0     0.0000848   8601.63770    8678.72949
  10386.0     0.0000963   8592.73535    8666.89355
  10775.0     0.0000928   8583.91309    8655.30273
  13962.0     0.0000716   8575.16797    8643.94336
  9247.0      0.0001081   8566.50000    8632.80078
  7229.0      0.0001383   8557.90918    8621.86914
  9310.0      0.0001074   8549.39551    8611.13770
  9088.0      0.0001100   8540.95801    8600.59570
  11164.0     0.0000896   8532.59766    8590.23926
  6738.0      0.0001484   8524.31055    8580.05469
  9310.0      0.0001074   8516.09961    8570.04004
  8679.0      0.0001152   8507.96289    8560.18750
  8345.0      0.0001198   8499.90039    8550.49023
  8209.0      0.0001218   8491.91211    8540.94434
  10771.0     0.0000928   8483.99609    8531.54297
  10330.0     0.0000968   8476.15332    8522.28320
  10287.0     0.0000972   8468.38379    8513.16211
  11240.0     0.0000890   8460.68652    8504.17285
  8091.0      0.0001236   8453.06152    8495.31348
  8639.0      0.0001158   8445.50586    8486.57715
  13685.0     0.0000731   8438.02344    8477.96680
  12127.0     0.0000825   8430.61035    8469.47461
  9166.0      0.0001091   8423.26758    8461.09863
  8103.0      0.0001234   8415.99512    8452.83887
  12536.0     0.0000798   8408.79199    8444.69141
  10766.0     0.0000929   8401.65723    8436.65332
  7493.0      0.0001335   8394.59082    8428.72363
  11317.0     0.0000884   8387.59375    8420.90234
  10838.0     0.0000923   8380.66504    8413.18848
  10555.0     0.0000947   8373.80371    8405.58105
  8069.0      0.0001239   8367.00781    8398.07715
  10379.0     0.0000963   8360.27930    8390.68164
  12087.0     0.0000827   8353.61719    8354.31445
  11591.0     0.0000863   8347.02148    8347.83691
  13891.0     0.0000720   8340.49121    8341.47559
  10289.0     0.0000972   8334.02637    8335.28711
  6983.0      0.0001432   8327.62598    8329.38965
  7173.0      0.0001394   8321.29004    8324.00098
  10561.0     0.0000947   8315.01953    8319.45020
  8944.0      0.0001118   8308.81152    8316.12402
  5425.0      0.0001843   8302.66797    8314.33887
  7702.0      0.0001298   8296.58594    8314.10645
  13675.0     0.0000731   8290.56738    8315.05273
  6246.0      0.0001601   8284.61035    8316.58203
  9412.0      0.0001062   8278.71680    8317.86621
  7176.0      0.0001394   8272.88379    8318.55469
  9735.0      0.0001027   8267.11133    8319.08203
  8192.0      0.0001221   8261.40137    8318.95703
  13845.0     0.0000722   8255.75098    8316.15234
  14794.0     0.0000676   8250.16113    8308.25195
  9140.0      0.0001094   8244.63086    8294.36230
  6782.0      0.0001474   8239.16016    8276.46191
  6621.0      0.0001510   8233.74805    8258.39160
  7455.0      0.0001341   8228.39551    8242.98828
  16386.0     0.0000610   8223.10059    8231.11719
  12612.0     0.0000793   8217.86426    8222.22656
  4134.0      0.0002419   8212.68652    8215.25586
  9651.0      0.0001036   8207.56543    8209.29980
  12063.0     0.0000829   8202.50098    8203.82031
  12471.0     0.0000802   8197.49414    8198.56836
  7373.0      0.0001356   8192.54297    8193.44727
  10170.0     0.0000983   8187.64795    8188.42285
  14061.0     0.0000711   8182.80811    8183.47998
  10946.0     0.0000914   8178.02441    8178.61279
  14726.0     0.0000679   8173.29541    8173.81494
  10900.0     0.0000917   8168.62158    8169.08350
  11167.0     0.0000895   8164.00146    8164.41504
  4228.0      0.0002365   8159.43701    8159.80957
  5283.0      0.0001893   8154.92432    8155.26172
  11429.0     0.0000875   8150.46582    8150.77246
  11466.0     0.0000872   8146.06055    8146.34082
  14091.0     0.0         8141.70752    .
  15303.0     0.0         8137.40771    .
  11600.0     0.0         8133.15967    .
  6181.0      0.0         8128.96338    .
  6443.0      0.0         8124.81885    .
  9484.0      0.0         8120.72461    .
  3104.0      0.0         8116.68262    .
  4501.0      0.0         8112.69043    .
  5571.0      0.0         8108.74805    .
  5715.0      0.0         8104.85596    .
  8130.0      0.0         8101.01318    .
  11814.0     0.0         8097.22021    .
  12566.0     0.0         8093.47656    .
  12083.0     0.0         8089.78076    .
  13165.0     0.0         8086.13428    .
  12509.0     0.0         8082.53516    .
  13714.0     0.0         8078.98389    .
  10777.0     0.0         8075.48047    .
  11898.0     0.0         8072.02344    .
  18374.0     0.0         8068.61377    .
  15503.0     0.0         8065.25146    .
  13885.0     0.0         8061.93408    .
  11816.0     0.0         8058.66406    .
  11001.0     0.0         8055.43848    .
  13643.0     0.0         8052.25928    .
  19448.0     0.0         8049.12451    .
  29021.0     0.0         8046.03516    .
  21869.0     0.0         8042.99023    .
  21895.0     0.0         8039.98926    .
  20307.0     0.0         8037.03223    .
  15709.0     0.0         8034.11963    .
  7306.0      0.0         8031.24951    .
  13504.0     0.0         8028.42334    .
  13909.0     0.0         8025.63916    .
  9026.0      0.0         8022.89844    .
  13659.0     0.0         8020.19922    .
  12816.0     0.0         8017.54297    .
  2296.0      0.0         8014.92725    .
  13397.0     0.0         8012.35400    .
  5117.0      0.0         8009.82178    .
  7350.0      0.0         8007.33008    .
  10295.0     0.0         8004.87891    .
  3747.0      0.0         8002.46875    .
  3703.0      0.0         8000.09863    .
  1460.0      0.0         7997.76807    .
  17515.0     0.0         7995.47656    .
  4564.0      0.0         7993.22510    .
  8604.0      0.0001162   7991.01270    8860.28418
  11631.0     0.0000860   7988.83887    8906.50684
  2051.0      0.000488    7986.70410    8956.93359
  6970.0      0.0001435   7984.60693    9012.06445
  13300.0     0.0000752   7982.54736    9072.46094
  4850.0      0.0002062   7980.52686    9138.78809
  4428.0      0.0002258   7978.54248    9211.81836
  4844.0      0.0002064   7976.59619    9292.43848
  10508.0     0.0000952   7974.68652    9381.71582
  10529.0     0.0000950   7972.81396    9480.88281
  8111.0      0.0001233   7970.97754    9591.42676
  5858.0      0.0001707   7969.17725    9715.10645
  8072.0      0.0001239   7967.41309    9854.08301
  11156.0     0.0000896   7965.68506    10010.94531
  11013.0     0.0000908   7963.99219    10188.83496
  4646.0      0.0002152   7962.33447    10391.67188
  8658.0      0.0001155   7960.71143    10624.34082
  13251.0     0.0000755   7959.12354    10892.93750
  9328.0      0.0001072   7957.56982    11205.30566
  8892.0      0.0001125   7956.05078    11571.48047
  9146.0      0.0001093   7954.56543    12004.74609
  12293.0     0.0000813   7953.11426    12523.27344
  12134.0     0.0000824   7951.69580    13154.04492
  8474.0      0.0001180   7950.31152    13945.01758
  5215.0      0.0001918   7948.95947    14998.78516
  10160.0     0.0000984   7947.64111    16555.88867
  19106.0     0.0000523   7946.35449    19151.72266
  27446.0     0.0000364   7945.10107    23822.25391
  35175.0     0.0000284   7943.87939    32242.17383
  39086.0     0.0000256   7942.68945    46637.00391
  62373.0     0.0000160   7941.53125    69536.29688
  98029.0     0.0000102   7940.40430    103048.17188
  127447.0    7.85e-6     7939.30859    148418.03125
  185721.0    5.38e-6     7938.24414    205313.51563
  257946.0    3.88e-6     7937.20996    272604.84375
  311813.0    3.207e-6    7936.20703    345534.18750
  374718.0    2.669e-6    7935.23389    412109.34375
  437553.0    2.285e-6    7934.29102    460921.96875
  461212.0    2.168e-6    7933.37793    486832.09375
  478489.0    2.090e-6    7932.49414    481289.68750
  460577.0    2.171e-6    7931.64014    434694.59375
  353769.0    2.827e-6    7930.81494    351238.93750
  255560.0    3.91e-6     7930.01855    253545.31250
  151343.0    6.61e-6     7929.25195    165754.54688
  84011.0     0.0000119   7928.51270    100709.83594
  54158.0     0.0000185   7927.80225    59812.99219
  28577.0     0.0000350   7927.12012    37431.26563
  33563.0     0.0000298   7926.46582    26330.89258
  32908.0     0.0000304   7925.83887    20953.40820
  21607.0     0.0000463   7925.23975    18115.55273
  16852.0     0.0000593   7924.66748    16362.79883
  13137.0     0.0000761   7924.12305    15109.46387
  19357.0     0.0000517   7923.60449    14140.67773
  12407.0     0.0000806   7923.11328    13364.12891
  21406.0     0.0000467   7922.64795    12729.12988
  15775.0     0.0000634   7922.20947    12203.36914
  7936.0      0.0001260   7921.79639    11763.21289
  10811.0     0.0000925   7921.40918    11391.27539
  21322.0     0.0000469   7921.04785    11074.64941
  12890.0     0.0000776   7920.71191    10802.97754
  4939.0      0.0002025   7920.40088    10568.54199
  5689.0      0.0001758   7920.11475    10365.03320
  11064.0     0.0000904   7919.85400    10187.50293
  3984.0      0.0002510   7919.61719    10032.11035
  1572.0      0.000636    7919.40576    9895.53613
  6342.0      0.0001577   7919.21777    9775.23926
  13358.0     0.0000749   7919.05371    9669.02246
  4858.0      0.0002058   7918.91406    9575.10840
  8878.0      0.0001126   7918.79785    9492.09570
  10157.0     0.0000985   7918.70459    9418.70801
  4833.0      0.0002069   7918.63477    9353.97559
  8252.0      0.0001212   7918.58838    9297.03027
  9504.0      0.0001052   7918.56445    9247.17188
  6600.0      0.0001515   7918.56348    9203.86719
  8849.0      0.0001130   7918.58545    9166.62012
  12259.0     0.0000816   7918.62891    9135.08496
  9041.0      0.0001106   7918.69482    9108.96875
  13502.0     0.0000741   7918.78271    9088.07324
  15252.0     0.0000656   7918.89209    9072.28906
  15001.0     0.0000667   7919.02344    9061.56250
  12958.0     0.0000772   7919.17578    9055.92773
  10231.0     0.0000977   7919.34961    9055.49902
  8030.0      0.0001245   7919.54395    9060.47949
  9064.0      0.0001103   7919.75977    9071.16699
  10842.0     0.0000922   7919.99609    9087.98242
  13573.0     0.0000737   7920.25293    9111.46484
  11067.0     0.0000904   7920.52979    9142.33398
  5933.0      0.0001685   7920.82715    9181.50684
  9879.0      0.0001012   7921.14404    9230.10938
  13016.0     0.0000768   7921.48096    9289.64648
  15451.0     0.0000647   7921.83740    9361.95801
  18593.0     0.0000538   7922.21387    9449.48340
  17141.0     0.0000583   7922.60938    9555.37012
  13896.0     0.0000720   7923.02344    9683.64746
  8059.0      0.0001241   7923.45654    9839.99316
  7728.0      0.0001294   7923.90869    10032.50000
  9305.0      0.0001075   7924.37939    10275.13086
  12089.0     0.0000827   7924.86865    10596.21387
  9679.0      0.0001033   7925.37598    11059.24414
  8877.0      0.0001127   7925.90137    11805.65430
  12482.0     0.0000801   7926.44434    13115.86816
  12994.0     0.0000770   7927.00586    15472.54980
  21013.0     0.0000476   7927.58447    19580.95117
  26640.0     0.0000375   7928.18066    26311.19336
  34073.0     0.0000293   7928.79395    36570.28125
  46414.0     0.0000215   7929.42432    50997.98828
  65462.0     0.0000153   7930.07227    69619.01563
  82917.0     0.0000121   7930.73682    91862.71094
  109879.0    9.10e-6     7931.41748    116293.81250
  119949.0    8.34e-6     7932.11523    139422.56250
  168726.0    5.93e-6     7932.82861    156806.15625
  169310.0    5.91e-6     7933.55859    165656.65625
  182201.0    5.49e-6     7934.30469    163355.53125
  162000.0    6.17e-6     7935.06641    147678.25000
  139706.0    7.16e-6     7935.84424    120671.39063
  92419.0     0.0000108   7936.63721    89481.67188
  60740.0     0.0000165   7937.44531    61336.64063
  33968.0     0.0000294   7938.26953    40152.58203
  24603.0     0.0000406   7939.10791    26487.88086
  16346.0     0.0000612   7939.96191    18773.78125
  13296.0     0.0000752   7940.83057    14682.77832
  9854.0      0.0001015   7941.71387    12839.54980
  15019.0     0.0000666   7942.61133    12025.45508
  9192.0      0.0001088   7943.52393    11764.09473
  10672.0     0.0000937   7944.45020    11887.22656
  10559.0     0.0000947   7945.39063    12349.68945
  11454.0     0.0000873   7946.34473    13122.35352
  12257.0     0.0000816   7947.31299    14155.08887
  12667.0     0.0000789   7948.29492    15358.78906
  16384.0     0.0000610   7949.29004    16539.43750
  16209.0     0.0000617   7950.29883    17433.10352
  14842.0     0.0000674   7951.32031    17859.06055
  16882.0     0.0000592   7952.35547    17667.97266
  14530.0     0.0000688   7953.40381    16736.95313
  13785.0     0.0000725   7954.46436    15171.15430
  15348.0     0.0000652   7955.53760    13359.71777
  7519.0      0.0001330   7956.62354    11707.60547
  8397.0      0.0001191   7957.72217    10441.37109
  12183.0     0.0000821   7958.83252    9601.01465
  10877.0     0.0000919   7959.95557    9104.41797
  8378.0      0.0001194   7961.08984    8831.98438
  12387.0     0.0         7962.23633    .
  12904.0     0.0         7963.39551    .
  9928.0      0.0         7964.56494    .
  11859.0     0.0         7965.74658    .
  26295.0     0.0         7966.93896    .
  60234.0     0.0         7968.14258    .
  60777.0     0.0         7969.35840    .
  31721.0     0.0         7970.58398    .
  17466.0     0.0         7971.82080    .
  15310.0     0.0         7973.06836    .
  16252.0     0.0         7974.32666    .
  12391.0     0.0         7975.59521    .
  12826.0     0.0         7976.87354    .
  12056.0     0.0         7978.16309    .
  10779.0     0.0         7979.46191    .
  6594.0      0.0         7980.77100    .
  10901.0     0.0000917   7982.09082    8654.55371
  8497.0      0.0001177   7983.41895    8658.61816
  12182.0     0.0000821   7984.75781    8664.08887
  8655.0      0.0001155   7986.10498    8670.92090
  10115.0     0.0000989   7987.46191    8679.09473
  9262.0      0.0001080   7988.82861    8688.59863
  7897.0      0.0001266   7990.20410    8699.42285
  15921.0     0.0000628   7991.58887    8711.58398
  10833.0     0.0000923   7992.98193    8725.09082
  13034.0     0.0000767   7994.38428    8739.97754
  7824.0      0.0001278   7995.79541    8756.28223
  12204.0     0.0000819   7997.21484    8774.04004
  16474.0     0.0000607   7998.64258    8793.31738
  12034.0     0.0000831   8000.07813    8814.17090
  11285.0     0.0000886   8001.52295    8836.68359
  9727.0      0.0001028   8002.97559    8860.94922
  10061.0     0.0000994   8004.43555    8887.04785
  9486.0      0.0001054   8005.90430    8915.11328
  10804.0     0.0000926   8007.38037    8945.25586
  9114.0      0.0001097   8008.86426    8977.63379
  13918.0     0.0000718   8010.35596    9012.41309
  13614.0     0.0000735   8011.85449    9049.75195
  12805.0     0.0000781   8013.36084    9089.88184
  10789.0     0.0000927   8014.87402    9133.00781
  9168.0      0.0001091   8016.39453    9179.40723
  8641.0      0.0001157   8017.92236    9229.38184
  7810.0      0.0001280   8019.45654    9283.22168
  7174.0      0.0001394   8020.99805    9341.33691
  8035.0      0.0001245   8022.54590    9404.11523
  7691.0      0.0001300   8024.10010    9472.06152
  10544.0     0.0000948   8025.66162    9545.73145
  15094.0     0.0000663   8027.22900    9625.69434
  13642.0     0.0000733   8028.80322    9712.71777
  13587.0     0.0000736   8030.38281    9807.57129
  12530.0     0.0000798   8031.96924    9911.23828
  11671.0     0.0000857   8033.56201    10024.83496
  10512.0     0.0000951   8035.15918    10088.00879
  10551.0     0.0000948   8036.76367    10226.89551
  10188.0     0.0000982   8038.37305    10380.09766
  14925.0     0.0000670   8039.98779    10549.74707
  19860.0     0.0000504   8041.60938    10738.33691
  16694.0     0.0000599   8043.23535    10948.66406
  13326.0     0.0000750   8044.86719    11184.40625
  12758.0     0.0000784   8046.50342    11449.70117
  13288.0     0.0000753   8048.14551    11749.87695
  12817.0     0.0000780   8049.79297    12091.42676
  13446.0     0.0000744   8051.44434    12482.07422
  14273.0     0.0000701   8053.10156    12932.10156
  16599.0     0.0000602   8054.76318    13453.94434
  14724.0     0.0000679   8056.42920    14064.15430
  18748.0     0.0000533   8058.10059    14784.40820
  19772.0     0.0000506   8059.77588    15643.90039
  17294.0     0.0000578   8061.45605    16688.61133
  22115.0     0.0000452   8063.13965    17998.88672
  23036.0     0.0000434   8064.82861    19742.52539
  27156.0     0.0000368   8066.52148    22286.20703
  35575.0     0.0000281   8068.21777    26393.93555
  41093.0     0.0000243   8069.91895    33542.06250
  60511.0     0.0000165   8071.62305    46183.96484
  81228.0     0.0000123   8073.33154    67919.44531
  109344.0    9.15e-6     8075.04443    103265.49219
  158160.0    6.32e-6     8076.75977    156780.89063
  233375.0    4.28e-6     8078.47949    231458.04688
  307489.0    3.252e-6    8080.20215    326483.87500
  414803.0    2.411e-6    8081.92871    436760.87500
  498416.0    2.006e-6    8083.65869    551327.43750
  581529.0    1.720e-6    8085.39111    650441.37500
  663242.0    1.508e-6    8087.12744    713478.81250
  689854.0    1.450e-6    8088.86621    726542.31250
  662265.0    1.510e-6    8090.60840    680237.50000
  590076.0    1.695e-6    8092.35400    577702.31250
  468587.0    2.134e-6    8094.10156    443648.56250
  281198.0    3.56e-6     8095.85254    310603.78125
  174808.0    5.72e-6     8097.60547    201199.96875
  117618.0    8.50e-6     8099.36182    123663.96875
  68428.0     0.0000146   8101.12061    75391.10156
  54538.0     0.0000183   8102.88135    48451.23438
  40347.0     0.0000248   8104.64502    34453.75000
  29756.0     0.0000336   8106.41016    27248.91211
  25065.0     0.0000399   8108.17822    23247.07813
  24474.0     0.0000409   8109.94922    20960.78906
  21983.0     0.0000455   8111.72119    19137.37695
  21292.0     0.0000470   8113.49561    17720.73633
  18201.0     0.0000549   8115.27148    16577.58203
  17811.0     0.0000561   8117.04932    15636.19434
  15120.0     0.0000661   8118.83008    14850.99707
  12629.0     0.0000792   8120.61133    14190.03418
  13138.0     0.0000761   8122.39502    13628.49902
  12248.0     0.0000816   8124.17969    13148.11914
  17957.0     0.0000557   8125.96582    12734.22852
  17467.0     0.0000573   8127.75439    12375.45703
  15777.0     0.0000634   8129.54346    12063.03516
  15088.0     0.0000663   8131.33447    11789.49805
  15598.0     0.0000641   8133.12598    11605.44141
  16609.0     0.0000602   8134.91895    11394.13770
  14821.0     0.0000675   8136.71387    11207.22070
  16532.0     0.0000605   8138.50879    11041.57715
  13845.0     0.0000722   8140.30566    10894.37988
  11557.0     0.0000865   8142.10205    10763.45313
  11470.0     0.0000872   8143.90039    10646.83887
  12884.0     0.0000776   8145.69971    10542.92090
  12998.0     0.0000769   8147.49951    10450.41016
  13113.0     0.0000763   8149.29980    10368.07813
  10928.0     0.0000915   8151.10059    10294.98828
  11544.0     0.0000866   8152.90186    10230.26367
  11160.0     0.0000896   8154.70459    10173.18164
  10678.0     0.0000937   8156.50684    10123.16992
  9996.0      0.0001000   8158.31006    10079.66699
  8914.0      0.0001122   8160.11279    10042.25684
  7534.0      0.0001327   8161.91602    10010.55078
  8754.0      0.0001142   8163.72021    9984.24121
  8775.0      0.0001140   8165.52344    9963.09082
  9497.0      0.0001053   8167.32764    9946.88574
  10119.0     0.0000988   8169.13135    9935.47949
  8643.0      0.0001157   8170.93506    9928.75879
  8968.0      0.0001115   8172.73926    9926.66211
  8993.0      0.0001112   8174.54248    9929.16797
  14720.0     0.0000679   8176.34619    9936.29297
  12248.0     0.0000816   8178.14893    9948.09570
  8976.0      0.0001114   8179.95166    9964.68652
  10805.0     0.0000925   8181.75439    9986.21973
  15035.0     0.0000665   8183.55615    10012.87988
  10966.0     0.0000912   8185.35791    10044.93555
  11997.0     0.0000834   8187.15869    10082.68262
  13229.0     0.0000756   8188.95898    10126.51172
  14461.0     0.0000692   8190.75928    10176.88574
  11293.0     0.0000886   8192.55859    10234.30469
  15025.0     0.0000666   8194.35645    10299.43750
  12358.0     0.0000809   8196.15430    10372.99902
  11791.0     0.0000848   8197.95117    10455.90039
  10924.0     0.0000915   8199.74707    10549.19727
  10656.0     0.0000938   8201.54102    10654.05371
  16589.0     0.0000603   8203.33594    10771.99805
  13021.0     0.0000768   8205.12891    10904.69336
  11853.0     0.0000844   8206.91992    11054.26172
  9284.0      0.0001077   8208.71094    11223.21582
  12115.0     0.0000825   8210.50000    11414.42480
  11645.0     0.0000859   8212.28906    11631.65820
  12974.0     0.0000771   8214.07520    11879.23438
  14403.0     0.0000694   8215.86133    12162.73047
  18031.0     0.0000555   8217.64551    12489.02246
  11758.0     0.0000850   8219.42773    12866.41211
  14884.0     0.0000672   8221.20996    13306.00586
  18409.0     0.0000543   8222.98926    13821.53027
  17032.0     0.0000587   8224.76758    14431.71875
  22155.0     0.0000451   8226.54492    15162.72656
  21276.0     0.0000470   8228.32031    16054.70215
  21595.0     0.0000463   8230.09375    17182.35547
  22713.0     0.0000440   8231.86523    18697.63867
  23530.0     0.0000425   8233.63477    20626.55273
  32944.0     0.0000304   8235.40332    24249.04102
  36757.0     0.0000272   8237.16895    30507.05273
  49568.0     0.0000202   8238.93359    41495.36719
  69577.0     0.0000144   8240.69629    60263.27344
  98985.0     0.0000101   8242.45605    90645.33594
  138090.0    7.24e-6     8244.21582    136501.76563
  192192.0    5.20e-6     8245.97168    200139.93750
  282993.0    3.53e-6     8247.72559    280504.75000
  381691.0    2.620e-6    8249.47754    371979.53125
  457487.0    2.186e-6    8251.22754    463657.87500
  526380.0    1.900e-6    8252.97559    538606.00000
  583371.0    1.714e-6    8254.72070    580104.81250
  607859.0    1.645e-6    8256.46484    577499.00000
  577644.0    1.731e-6    8258.20508    526700.37500
  488726.0    2.046e-6    8259.94336    436616.37500
  361606.0    2.765e-6    8261.68066    329815.87500
  222982.0    4.48e-6     8263.41406    229505.00000
  128456.0    7.78e-6     8265.14551    149478.29688
  75026.0     0.0000133   8266.87402    93684.33594
  49893.0     0.0000200   8268.59961    59065.47656
  33756.0     0.0000296   8270.32422    39563.50781
  21516.0     0.0000465   8272.04492    29240.33789
  14473.0     0.0000691   8273.76270    23785.95313
  15426.0     0.0000648   8275.47852    20688.02930
  18175.0     0.0000550   8277.19141    18694.24023
  16320.0     0.0000613   8278.90234    17251.91406
  13262.0     0.0000754   8280.60938    16128.78027
  12300.0     0.0000813   8282.31445    15219.28418
  13433.0     0.0000744   8284.01563    14468.39551
  10363.0     0.0000965   8285.71484    13840.43164
  14788.0     0.0000676   8287.41113    13310.23145
  8910.0      0.0001122   8289.10352    12859.30273
  10826.0     0.0000924   8290.79395    12472.81543
  10739.0     0.0000931   8292.48047    12139.69531
  5447.0      0.0001836   8294.16504    11850.87402
  11550.0     0.0000866   8295.84570    11599.23145
  10648.0     0.0000939   8297.52344    11379.22656
  13142.0     0.0000761   8299.19824    11186.05859
  8432.0      0.0001186   8300.87012    11016.05176
  10417.0     0.0000960   8302.53809    10866.00977
  14097.0     0.0000709   8304.20410    10733.34570
  8574.0      0.0001166   8305.86523    10616.00000
  10546.0     0.0000948   8307.52441    10588.71875
  10514.0     0.0000951   8309.17969    10497.79395
  11679.0     0.0000856   8310.83203    10417.56641
  9439.0      0.0001059   8312.48145    10346.95996
  10596.0     0.0000944   8314.12598    10285.11719
  8749.0      0.0001143   8315.76855    10231.23145
  11999.0     0.0000833   8317.40723    10184.69043
  9945.0      0.0001006   8319.04199    10144.93262
  9488.0      0.0001054   8320.67383    10111.51172
  4828.0      0.0002071   8322.30176    10084.07910
  7665.0      0.0001305   8323.92676    10062.32227
  11799.0     0.0000848   8325.54785    10046.02051
  9830.0      0.0001017   8327.16504    10034.99512
  8058.0      0.0001241   8328.78027    10029.13379
  9183.0      0.0001089   8330.38965    10028.37988
  11206.0     0.0000892   8331.99707    10044.23340
  12026.0     0.0000832   8333.59961    10054.01465
  12344.0     0.0000810   8335.19922    10069.05566
  11660.0     0.0000858   8336.79492    10089.52148
  10474.0     0.0000955   8338.38672    10115.61621
  13685.0     0.0000731   8339.97559    10147.64551
  14295.0     0.0000700   8341.55957    10185.94824
  14402.0     0.0000694   8343.14063    10230.98242
  13708.0     0.0000730   8344.71777    10283.29492
  13713.0     0.0000729   8346.29004    10343.48828
  12815.0     0.0000780   8347.85938    10412.37402
  9317.0      0.0001073   8349.42480    10490.82715
  8817.0      0.0001134   8350.98633    10579.96973
  10415.0     0.0000960   8352.54395    10681.12012
  11713.0     0.0000854   8354.09668    10795.75586
  11510.0     0.0000869   8355.64746    10925.81836
  12306.0     0.0000813   8357.19238    11073.46191
  10502.0     0.0000952   8358.73438    11241.44531
  8598.0      0.0001163   8360.27246    11433.08984
  10494.0     0.0000953   8361.80566    11652.25684
  8690.0      0.0001151   8363.33496    11904.02930
  11587.0     0.0000863   8364.86035    12194.39648
  12484.0     0.0000801   8366.38184    12531.18652
  8082.0      0.0001237   8367.90039    12924.40137
  9981.0      0.0001002   8369.41309    13386.94238
  8981.0      0.0001113   8370.92188    13937.67969
  11683.0     0.0000856   8372.42676    14604.29492
  7686.0      0.0001301   8373.92773    15432.51074
  14492.0     0.0000690   8375.42480    16500.09766
  14599.0     0.0000685   8376.91699    17994.36719
  17909.0     0.0000558   8378.40625    20031.25586
  19721.0     0.0000507   8379.88965    23013.09180
  32136.0     0.0000311   8381.37012    27443.74414
  29954.0     0.0000334   8382.84570    33966.85547
  48376.0     0.0000207   8384.31738    43274.60156
  62400.0     0.0000160   8385.78418    55955.10156
  85228.0     0.0000117   8387.24707    71963.01563
  100260.0    9.97e-6     8388.70605    91345.81250
  104196.0    9.60e-6     8390.16016    112308.32031
  135536.0    7.38e-6     8391.61035    131796.90625
  140880.0    7.10e-6     8393.05566    145303.25000
  157329.0    6.36e-6     8394.49707    148415.01563
  137783.0    7.26e-6     8395.93359    139906.93750
  125142.0    7.99e-6     8397.36719    122850.04688
  102306.0    9.77e-6     8398.79492    102123.71094
  82875.0     0.0000121   8400.21875    81633.63281
  63950.0     0.0000156   8401.63770    63655.31641
  48031.0     0.0000208   8403.05273    49138.00000
  42818.0     0.0000234   8404.46387    38170.35156
  36312.0     0.0000275   8405.86914    30327.37500
  39511.0     0.0000253   8407.27148    24934.76953
  31518.0     0.0000317   8408.66895    21307.32813
  23331.0     0.0000429   8410.06152    18862.12695
  21751.0     0.0000460   8411.45020    17171.90430
  23079.0     0.0000433   8412.83398    15954.25879
  20614.0     0.0000485   8414.21387    15034.14941
  18057.0     0.0000554   8415.58789    14310.25977
  17608.0     0.0000568   8416.95801    13723.27637
  16867.0     0.0000593   8418.32422    13238.05469
  12634.0     0.0000792   8419.68555    12832.64648
  12210.0     0.0000819   8421.04297    12539.42773
  17095.0     0.0000585   8422.39453    12252.90137
  13288.0     0.0000753   8423.74219    12011.64746
  11491.0     0.0000870   8425.08594    11809.48145
  12303.0     0.0000813   8426.42480    11642.01367
  10425.0     0.0000959   8427.75879    11506.16016
  13257.0     0.0000754   8429.08789    11401.04492
  13298.0     0.0000752   8430.41309    11329.05176
  9549.0      0.0001047   8431.73340    11299.12012
  9610.0      0.0001041   8433.04883    11332.03711
  10279.0     0.0000973   8434.36035    11467.47168
  10357.0     0.0000966   8435.66699    11769.61230
  13142.0     0.0000761   8436.96875    12327.66113
  13135.0     0.0000761   8438.26660    13248.23242
  12835.0     0.0000779   8439.55957    14641.19238
  13042.0     0.0000767   8440.84766    16625.78906
  16055.0     0.0000623   8442.13086    19208.43945
  20274.0     0.0000493   8443.40918    22359.82422
  21598.0     0.0000463   8444.68457    25918.64648
  27727.0     0.0000361   8445.95410    29584.58203
  31261.0     0.0000320   8447.21875    32753.45508
  32299.0     0.0000310   8448.47852    34462.01953
  30440.0     0.0000329   8449.73438    33880.49609
  28185.0     0.0000355   8450.98633    31043.41016
  30332.0     0.0000330   8452.23242    26838.44922
  27882.0     0.0000359   8453.47461    22365.46680
  17033.0     0.0000587   8454.71094    18461.75195
  13186.0     0.0000758   8455.94336    15529.69727
  15840.0     0.0000631   8457.17188    13597.26270
  11195.0     0.0000893   8458.39453    12470.35254
  10750.0     0.0000930   8459.61328    11888.75391
  9205.0      0.0001086   8460.82715    11632.73633
  9958.0      0.0001004   8462.03613    11556.41113
  8811.0      0.0001135   8463.24121    11580.31055
  10063.0     0.0000994   8464.44043    11668.74902
  11412.0     0.0000876   8465.63574    11811.54395
  11559.0     0.0000865   8466.82617    12015.19922
  10003.0     0.0001000   8468.01172    12305.65332
  9544.0      0.0001048   8469.19336    12742.42676
  9781.0      0.0001022   8470.37012    13444.37402
  13214.0     0.0000757   8471.54199    14624.30176
  18242.0     0.0000548   8472.70898    16612.97656
  20766.0     0.0000482   8473.87109    19861.72656
  28086.0     0.0000356   8475.02930    24907.19727
  34201.0     0.0000292   8476.18262    32302.04102
  42112.0     0.0000237   8477.33105    42525.04688
  59319.0     0.0000169   8478.47461    55748.02734
  73521.0     0.0000136   8479.61426    71582.37500
  83420.0     0.0000120   8480.74902    89030.91406
  95115.0     0.0000105   8481.87793    106342.35938
  108306.0    9.23e-6     8483.00391    120322.50000
  122393.0    8.17e-6     8484.12402    126429.05469
  123577.0    8.09e-6     8485.24023    121462.46875
  117357.0    8.52e-6     8486.35156    106527.82031
  94534.0     0.0000106   8487.45801    86179.05469
  63607.0     0.0000157   8488.55957    65400.91406
  39777.0     0.0000251   8489.65723    47727.71484
  31944.0     0.0000313   8490.75000    34693.76172
  26407.0     0.0000379   8491.83789    26218.35156
  23368.0     0.0000428   8492.92090    21322.01758
  22225.0     0.0000450   8494.00000    18807.79297
  20280.0     0.0000493   8495.07422    17700.49414
  19532.0     0.0000512   8496.14355    17366.02148
  18981.0     0.0000527   8497.20898    17464.19336
  17327.0     0.0000577   8498.26855    17845.24414
  19171.0     0.0000522   8499.32422    18468.81445
  24113.0     0.0000415   8500.37500    19360.70313
  26452.0     0.0000378   8501.42188    20606.03906
  29989.0     0.0000333   8502.46387    22364.93945
  36123.0     0.0000277   8503.50098    24901.56250
  35256.0     0.0000284   8504.53418    28623.32813
  43686.0     0.0000229   8505.56152    34092.27344
  56915.0     0.0000176   8506.58496    42009.53125
  67441.0     0.0000148   8507.60449    53119.98828
  80766.0     0.0000124   8508.61816    68025.02344
  96389.0     0.0000104   8509.62793    86964.11719
  116211.0    8.61e-6     8510.63379    109466.39844
  132931.0    7.52e-6     8511.63379    134007.20313
  142149.0    7.03e-6     8512.63086    157529.82813
  160566.0    6.23e-6     8513.62207    175293.12500
  173682.0    5.76e-6     8514.60938    182200.96875
  174397.0    5.73e-6     8515.59180    175832.39063
  152011.0    6.58e-6     8516.56934    158468.82813
  137723.0    7.26e-6     8517.54297    135250.31250
  116635.0    8.57e-6     8518.51172    111025.08594
  94646.0     0.0000106   8519.47656    88938.59375
  57456.0     0.0000174   8520.43652    70676.09375
  50165.0     0.0000199   8521.39160    56921.46094
  45474.0     0.0000220   8522.34375    47813.48438
  46182.0     0.0000217   8523.29004    43266.60938
  49590.0     0.0000202   8524.23242    43185.51563
  52698.0     0.0000190   8525.16992    47591.18750
  65105.0     0.0000154   8526.10254    56586.58594
  71012.0     0.0000141   8527.03125    70129.07813
  86419.0     0.0000116   8527.95605    87597.84375
  110426.0    9.06e-6     8528.87598    107594.96094
  117733.0    8.49e-6     8529.79102    127929.71875
  129440.0    7.73e-6     8530.70215    145133.10938
  143448.0    6.97e-6     8531.60938    154136.06250
  128855.0    7.76e-6     8532.51074    150535.85938
  135164.0    7.40e-6     8533.40918    134390.17188
  118872.0    8.41e-6     8534.30273    110377.05469
  97582.0     0.0000102   8535.19141    84477.14063
  59892.0     0.0000167   8536.07617    61346.38672
  42602.0     0.0000235   8536.95703    43413.13672
  31514.0     0.0000317   8537.83301    31036.95703
  22927.0     0.0000436   8538.70508    23299.57813
  22340.0     0.0000448   8539.57227    18803.58984
  17455.0     0.0000573   8540.43555    16281.10840
  12571.0     0.0000795   8541.29395    14836.80078
  10888.0     0.0000918   8542.14941    13939.31445
  13306.0     0.0000752   8542.99902    13316.17676
  12426.0     0.0000805   8543.84473    12839.35840
  10648.0     0.0000939   8544.68750    12451.34961
  8171.0      0.0001224   8545.52441    12125.19531
  9995.0      0.0001001   8546.35742    11845.85156
  8722.0      0.0001147   8547.18652    11604.01660
  8750.0      0.0001143   8548.01172    11392.77930
  10481.0     0.0000954   8548.83203    11206.94141
  12813.0     0.0000780   8549.64844    11042.55371
  10647.0     0.0000939   8550.46094    10896.24805
  9384.0      0.0001066   8551.26855    10765.47852
  9923.0      0.0001008   8552.07324    10648.04492
  11764.0     0.0000850   8552.87305    10542.16992
  12808.0     0.0000781   8553.66797    10446.46777
  9254.0      0.0001081   8554.45996    10359.64258
  10003.0     0.0001000   8555.24707    10280.71387
  11955.0     0.0000836   8556.03027    10208.77441
  13309.0     0.0000751   8556.80957    10143.07715
  11666.0     0.0000857   8557.58496    10083.03223
  7325.0      0.0001365   8558.35547    10028.04688
  11684.0     0.0000856   8559.12207    9977.68555
  10443.0     0.0000958   8559.88574    9931.51953
  9602.0      0.0001041   8560.64453    9889.18652
  12060.0     0.0000829   8561.39941    9850.41504
  8617.0      0.0001160   8562.15039    9814.90527
  8770.0      0.0001140   8562.89648    9726.51660
  11120.0     0.0000899   8563.63965    9697.61230
  12067.0     0.0000829   8564.37891    9671.35352
  9409.0      0.0001063   8565.11328    9647.61328
  8245.0      0.0001213   8565.84473    9626.24414
  10776.0     0.0000928   8566.57129    9607.15039
  13900.0     0.0000719   8567.29395    9590.23438
  11516.0     0.0000868   8568.01367    9575.42188
  9925.0      0.0001008   8568.72852    9562.66602
  9624.0      0.0001039   8569.44043    9551.91699
  12015.0     0.0000832   8570.14746    9543.15137
  9895.0      0.0001011   8570.85156    9536.35840
  11264.0     0.0000888   8571.55078    9531.53906
  12121.0     0.0000825   8572.24707    9528.71582
  8167.0      0.0001224   8572.93945    9527.92090
  6999.0      0.0001429   8573.62793    9529.20605
  11718.0     0.0000853   8574.31250    9532.64063
  11423.0     0.0000875   8574.99316    9538.31738
  14912.0     0.0000671   8575.66992    9546.34375
  10886.0     0.0000919   8576.34375    9556.85645
  7644.0      0.0001308   8577.01270    9570.01465
  10084.0     0.0000992   8577.67871    9586.02051
  6907.0      0.0001448   8578.34082    9605.10156
  6811.0      0.0001468   8578.99902    9627.51758
  10096.0     0.0000990   8579.65430    9653.60156
  9761.0      0.0001024   8580.30469    9683.71680
  9306.0      0.0001075   8580.95215    9718.31836
  8129.0      0.0001230   8581.59668    9757.93457
  10730.0     0.0000932   8582.23633    9803.15918
  9110.0      0.0001098   8582.87305    9854.75391
  9669.0      0.0001034   8583.50586    9913.56738
  11613.0     0.0000861   8584.13574    9980.67578
  13346.0     0.0000749   8584.76074    10057.35059
  14772.0     0.0000677   8585.38379    10145.06934
  13995.0     0.0000715   8586.00195    10245.75098
  9221.0      0.0001084   8586.61719    10361.63672
  9253.0      0.0001081   8587.22949    10495.64551
  9095.0      0.0001100   8587.83789    10651.48926
  9453.0      0.0001058   8588.44238    10833.94824
  8429.0      0.0001186   8589.04395    11050.01855
  8829.0      0.0001133   8589.64160    11309.80957
  11053.0     0.0000905   8590.23535    11660.18945
  12700.0     0.0000787   8590.82715    12066.78613
  10370.0     0.0000964   8591.41406    12601.97070
  11763.0     0.0000850   8591.99902    13333.68066
  13678.0     0.0000731   8592.57910    14363.06543
  14015.0     0.0000714   8593.15723    15832.48242
  13973.0     0.0000716   8593.73145    17923.11914
  14952.0     0.0000669   8594.30176    20836.38672
  20751.0     0.0000482   8594.87012    24764.83984
  25371.0     0.0000394   8595.43359    29830.57227
  30010.0     0.0000333   8595.99512    36024.34375
  34468.0     0.0000290   8596.55273    43115.73828
  36346.0     0.0000275   8597.10742    50537.54297
  45441.0     0.0000220   8597.65820    57287.92969
  48955.0     0.0000204   8598.20605    61947.00781
  64487.0     0.0000155   8598.75098    63175.65625
  103635.0    9.65e-6     8599.29297    60553.03125
  104801.0    9.54e-6     8599.83203    54924.50000
  61482.0     0.0000163   8600.36719    47757.73828
  36780.0     0.0000272   8600.89941    40355.56641
  24994.0     0.0000400   8601.42871    33546.83984
  18222.0     0.0000549   8601.95508    27753.77539
  15965.0     0.0000626   8602.47754    23117.18359
  15723.0     0.0000636   8602.99707    19584.26758
  16094.0     0.0000621   8603.51465    17000.09961
  14379.0     0.0000695   8604.02832    15162.37109
  11077.0     0.0000903   8604.53906    13873.21191
  10388.0     0.0000963   8605.04688    12966.09180
  13111.0     0.0000763   8605.55176    12313.68457
  10045.0     0.0000996   8606.05371    11828.55078
  10191.0     0.0000981   8606.55273    11453.37500
  13349.0     0.0000749   8607.04883    11152.62988
  9416.0      0.0001062   8607.54199    10904.78516
  8894.0      0.0001124   8608.03223    10696.16406
  13682.0     0.0000731   8608.51953    10518.15820
  8279.0      0.0001208   8609.00391    10364.68945
  10684.0     0.0000936   8609.48535    10231.37207
  10295.0     0.0000971   8609.96387    10120.34863
  11110.0     0.0000900   8610.44043    10018.22168
  11729.0     0.0000853   8610.91309    9928.20215
  8450.0      0.0001183   8611.38379    9848.51953
  10370.0     0.0000964   8611.85156    9777.74316
  7090.0      0.0001410   8612.31641    9714.73633
  10106.0     0.0         8612.77832    .
  10618.0     0.0         8613.23828    .
  10923.0     0.0         8613.69531    .
  7622.0      0.0         8614.14941    .
  10111.0     0.0         8614.60059    .
  11189.0     0.0         8615.04980    .
  13355.0     0.0         8615.49512    .
  8910.0      0.0         8615.93945    .
  9954.0      0.0         8616.37988    .
  14587.0     0.0         8616.81836    .
  14510.0     0.0         8617.25488    .
  12522.0     0.0         8617.68750    .
  12025.0     0.0         8618.11914    .
  13718.0     0.0         8618.54785    .
  15602.0     0.0         8618.97266    .
  14178.0     0.0         8619.39648    .
  16444.0     0.0         8619.81738    .
  15103.0     0.0         8620.23633    .
  15054.0     0.0         8620.65234    .
  14098.0     0.0         8621.06543    .
  14335.0     0.0         8621.47754    .
  14365.0     0.0         8621.88574    .
  12189.0     0.0         8622.29297    .
  11606.0     0.0         8622.69727    .
  11518.0     0.0         8623.09961    .
  12825.0     0.0         8623.49902    .
  12527.0     0.0         8623.89648    .
  10424.0     0.0         8624.29199    .
  9117.0      0.0         8624.68457    .
  7806.0      0.0         8625.07617    .
  10392.0     0.0         8625.46387    .
  11274.0     0.0         8625.85059    .
  9253.0      0.0         8626.23535    .
  7730.0      0.0001294   8626.61719    9534.16406
  12605.0     0.0000793   8626.99707    9594.24316
  9678.0      0.0001033   8627.37500    9664.29980
  9949.0      0.0001005   8627.75098    9746.40039
  6919.0      0.0001445   8628.12402    9843.41699
  12388.0     0.0000807   8628.49609    9959.57324
  10457.0     0.0000956   8628.86621    10101.75195
  11825.0     0.0000846   8629.23340    10283.00391
  9492.0      0.0001054   8629.59961    10528.82031
  11659.0     0.0000858   8629.96289    10889.59863
  10125.0     0.0000988   8630.32422    11459.27539
  16791.0     0.0000596   8630.68457    12398.55957
  15455.0     0.0000647   8631.04199    13959.72559
  14520.0     0.0000689   8631.39746    16494.90625
  25384.0     0.0000394   8631.75195    20443.15234
  29247.0     0.0000342   8632.10449    26265.66016
  38209.0     0.0000262   8632.45410    34300.72266
  50371.0     0.0000199   8632.80273    44549.65625
  61233.0     0.0000163   8633.14941    56405.85156
  68894.0     0.0000145   8633.49414    68631.66406
  78055.0     0.0000128   8633.83789    79492.38281
  90215.0     0.0000111   8634.17871    86749.65625
  103775.0    9.64e-6     8634.51855    88075.24219
  100634.0    9.94e-6     8634.85645    82524.53906
  90293.0     0.0000111   8635.19238    71556.80469
  68052.0     0.0000147   8635.52637    58040.51563
  51510.0     0.0000194   8635.85938    44717.95313
  35168.0     0.0000284   8636.19043    33392.52344
  22226.0     0.0000450   8636.52051    24847.82813
  17083.0     0.0000585   8636.84766    19028.07422
  17040.0     0.0000587   8637.17480    15401.35156
  21197.0     0.0000472   8637.49902    13297.30469
  20853.0     0.0000480   8637.82227    12127.64844
  13809.0     0.0000724   8638.14355    11480.57910
  9265.0      0.0001079   8638.46387    11107.95215
  8120.0      0.0001232   8638.78223    10878.61035
  9676.0      0.0001033   8639.09961    10729.56641
  11331.0     0.0000883   8639.41504    10632.09863
  9586.0      0.0001043   8639.72949    10573.57129
  10241.0     0.0000976   8640.04199    10548.39453
  9496.0      0.0001053   8640.35352    10554.73730
  8350.0      0.0001198   8640.66309    10593.73340
  8605.0      0.0001162   8640.97168    10671.03320
  10159.0     0.0000984   8641.27930    10801.47754
  13014.0     0.0000768   8641.58496    11019.98828
  14168.0     0.0000706   8641.88965    11401.26270
  13322.0     0.0000751   8642.19238    12088.20801
  17076.0     0.0000586   8642.49414    13324.64551
  20631.0     0.0000485   8642.79492    15472.10742
  22685.0     0.0000441   8643.09473    19003.46094
  32239.0     0.0000310   8643.39258    24463.23828
  35293.0     0.0000283   8643.68945    32401.39648
  48247.0     0.0000207   8643.98535    43295.30859
  68402.0     0.0000146   8644.28027    57585.37500
  89056.0     0.0000112   8644.57324    74455.09375
  114311.0    8.75e-6     8644.86621    93084.91406
  131165.0    7.62e-6     8645.15723    111416.42188
  140120.0    7.14e-6     8645.44727    126121.79688
  148675.0    6.73e-6     8645.73633    133078.87500
  150430.0    6.65e-6     8646.02344    129435.27344
  138585.0    7.22e-6     8646.31055    115757.17969
  117840.0    8.49e-6     8646.59668    95824.52344
  88796.0     0.0000113   8646.88086    74510.60938
  60352.0     0.0000166   8647.16504    55894.00000
  44908.0     0.0000223   8647.44824    42285.76563
  33764.0     0.0000296   8647.72949    34254.30859
  31921.0     0.0000313   8648.01074    31123.81641
  28878.0     0.0000346   8648.29102    31565.97266
  33335.0     0.0000300   8648.56934    34073.24219
  40692.0     0.0000246   8648.84766    37289.78906
  37050.0     0.0000270   8649.12500    39843.83984
  44008.0     0.0000227   8649.40137    40665.83203
  41167.0     0.0000243   8649.67773    39096.87109
  45226.0     0.0000221   8649.95215    35367.55859
  34385.0     0.0000291   8650.22656    30403.60352
  24145.0     0.0000414   8650.50000    25240.70703
  20005.0     0.0000500   8650.77246    20649.82617
  14166.0     0.0000706   8651.04395    17025.48242
  15027.0     0.0000665   8651.31445    14441.51074
  10388.0     0.0000963   8651.58496    12751.74707
  10350.0     0.0000966   8651.85449    11720.17773
  12413.0     0.0000806   8652.12402    11116.62500
  12776.0     0.0000783   8652.39160    10764.11426
  11840.0     0.0000845   8652.65918    10549.09863
  10304.0     0.0000970   8652.92676    10407.12402
  10369.0     0.0000964   8653.19336    10305.26172
  10834.0     0.0000923   8653.45898    10227.68457
  10000.0     0.0001000   8653.72461    10166.65625
  11767.0     0.0000850   8653.98926    10118.20215
  9834.0      0.0001017   8654.25293    10079.90820
  11001.0     0.0000909   8654.51660    10050.15430
  10670.0     0.0000937   8654.78027    10027.76563
  9838.0      0.0001016   8655.04297    10011.81152
  11407.0     0.0000877   8655.30469    10001.58789
  12977.0     0.0000771   8655.56641    9996.54102
  10946.0     0.0000914   8655.82813    10059.57715
  9216.0      0.0001085   8656.08887    10065.01563
  11287.0     0.0000886   8656.34961    10074.66797
  12957.0     0.0000772   8656.61035    10088.35449
  11428.0     0.0000875   8656.87012    10105.96191
  11598.0     0.0000862   8657.12988    10127.43262
  10369.0     0.0000964   8657.38867    10152.73145
  10140.0     0.0000986   8657.64746    10181.90918
  10411.0     0.0000961   8657.90625    10215.01465
  9081.0      0.0001101   8658.16504    10252.17090
  8852.0      0.0001130   8658.42285    10293.53613
  8822.0      0.0001134   8658.68066    10339.27344
  11092.0     0.0000902   8658.93848    10389.64551
  11162.0     0.0000896   8659.19629    10444.91016
  12932.0     0.0000773   8659.45313    10505.41602
  10501.0     0.0000952   8659.70996    10571.56445
  12670.0     0.0000789   8659.96680    10643.75781
  11438.0     0.0000874   8660.22461    10722.55859
  11306.0     0.0000884   8660.48047    10808.51758
  9274.0      0.0001078   8660.73730    10902.35938
  8441.0      0.0001185   8660.99414    11004.89160
  8307.0      0.0001204   8661.25098    11096.08008
  7873.0      0.0001270   8661.50684    11219.02246
  8038.0      0.0001244   8661.76367    11353.75879
  8602.0      0.0001163   8662.01953    11471.18359
  10466.0     0.0000955   8662.27637    11634.74023
  8028.0      0.0001246   8662.53320    11815.02441
  10090.0     0.0000991   8662.78906    12014.42676
  10751.0     0.0000930   8663.04590    12235.50879
  16911.0     0.0000591   8663.30273    12481.53223
  10170.0     0.0000983   8663.55957    12756.33691
  14628.0     0.0000684   8663.81641    13064.27051
  12385.0     0.0000807   8664.07324    13411.04883
  13941.0     0.0000717   8664.33008    13803.17383
  15696.0     0.0000637   8664.58789    14249.03613
  12350.0     0.0000810   8664.84570    14758.95410
  11403.0     0.0000877   8665.10254    15345.43164
  14455.0     0.0000692   8665.36035    16025.57813
  13806.0     0.0000724   8665.61914    16821.83398
  19956.0     0.0000501   8665.87695    17768.58398
  16105.0     0.0000621   8666.13574    18923.08984
  19253.0     0.0000519   8666.39453    20389.84766
  18901.0     0.0000529   8666.65332    22374.39648
  27547.0     0.0000363   8666.91309    25269.34961
  35993.0     0.0000278   8667.17285    29798.05664
  41637.0     0.0000240   8667.43359    37193.69531
  63681.0     0.0000157   8667.69336    49367.19531
  83024.0     0.0000120   8667.95508    69014.18750
  113166.0    8.84e-6     8668.21582    99431.60938
  164807.0    6.07e-6     8668.47754    144006.26563
  216047.0    4.63e-6     8668.73926    205079.75000
  285186.0    3.506e-6    8669.00195    282179.71875
  357425.0    2.798e-6    8669.26563    370424.00000
  438463.0    2.281e-6    8669.52832    459911.71875
  508700.0    1.966e-6    8669.79297    537317.37500
  579836.0    1.725e-6    8670.05664    586973.50000
  614372.0    1.628e-6    8670.32227    593982.18750
  605506.0    1.652e-6    8670.58789    553317.68750
  538240.0    1.858e-6    8670.85352    475538.56250
  418273.0    2.391e-6    8671.12012    380134.09375
  292806.0    3.415e-6    8671.38770    285651.93750
  193137.0    5.18e-6     8671.65527    204896.35938
  127068.0    7.87e-6     8671.92383    144064.90625
  94299.0     0.0000106   8672.19238    104001.43750
  77228.0     0.0000129   8672.46191    82335.59375
  72257.0     0.0000138   8672.73242    75412.03125
  75985.0     0.0000132   8673.00391    79588.13281
  89413.0     0.0000112   8673.27539    91573.32031
  100640.0    9.94e-6     8673.54785    108125.37500
  111766.0    8.95e-6     8673.82129    125783.87500
  130692.0    7.65e-6     8674.09473    140882.26563
  150917.0    6.63e-6     8674.37012    149585.14063
  155841.0    6.42e-6     8674.64551    148626.09375
  148665.0    6.73e-6     8674.92188    137283.48438
  135188.0    7.40e-6     8675.19824    118234.03906
  105811.0    9.45e-6     8675.47656    95921.44531
  71833.0     0.0000139   8675.75488    74275.27344
  46054.0     0.0000217   8676.03516    55849.45313
  34875.0     0.0000287   8676.31543    41761.14844
  26095.0     0.0000383   8676.59668    31944.16602
  25115.0     0.0000398   8676.87891    25644.22070
  22434.0     0.0000446   8677.16113    21882.22852
  17253.0     0.0000580   8677.44531    19773.16992
  18671.0     0.0000536   8677.73047    18689.24414
  17689.0     0.0000565   8678.01660    18274.15430
  20306.0     0.0000492   8678.30371    18412.84375
  19123.0     0.0000523   8678.59082    19199.41602
  26239.0     0.0000381   8678.87988    20932.33984
  30455.0     0.0000328   8679.16992    24120.40625
  35971.0     0.0000278   8679.46094    29476.36523
  40786.0     0.0000245   8679.75293    37842.52734
  57200.0     0.0000175   8680.04590    49994.68359
  70515.0     0.0000142   8680.33984    66337.92188
  86128.0     0.0000116   8680.63477    86431.07813
  97142.0     0.0000103   8680.93164    108648.21875
  125155.0    7.99e-6     8681.22852    130200.48438
  135267.0    7.39e-6     8681.52734    147533.71875
  139880.0    7.15e-6     8681.82617    156746.07813
  151292.0    6.61e-6     8682.12793    154711.21875
  138303.0    7.23e-6     8682.42969    141353.50000
  119014.0    8.40e-6     8682.73242    120130.42188
  107825.0    9.27e-6     8683.03711    95912.22656
  84636.0     0.0000118   8683.34277    72805.93750
  50846.0     0.0000197   8683.64941    53398.82813
  39956.0     0.0000250   8683.95703    38699.66406
  32566.0     0.0000307   8684.26660    28524.97266
  25075.0     0.0000399   8684.57715    22007.76367
  23185.0     0.0000431   8684.88867    18068.17383
  21494.0     0.0000465   8685.20215    15760.34473
  19902.0     0.0000502   8685.51660    14395.31348
  14711.0     0.0000680   8685.83301    13542.42871
  13219.0     0.0000756   8686.14941    12961.73438
  13127.0     0.0000762   8686.46875    12529.76367
  12535.0     0.0000798   8686.78809    12186.92090
  14143.0     0.0000707   8687.10938    11903.69922
  14450.0     0.0000692   8687.43262    11664.52344
  12257.0     0.0000816   8687.75586    11460.17578
  11365.0     0.0000880   8688.08203    11284.09961
  9272.0      0.0001079   8688.40820    11131.65332
  9379.0      0.0001066   8688.73730    10999.10254
  11785.0     0.0000849   8689.06738    10883.54590
  10492.0     0.0000953   8689.39844    10782.75391
  8998.0      0.0001111   8689.73145    10694.79980
  10005.0     0.0001000   8690.06543    10618.24902
  8311.0      0.0001203   8690.40137    10551.87500
  8218.0      0.0001217   8690.73828    10494.71875
  8224.0      0.0001216   8691.07715    10446.07520
  7530.0      0.0001328   8691.41797    10405.33203
  10336.0     0.0000967   8691.75977    10372.08887
  10242.0     0.0000976   8692.10352    10346.04688
  10048.0     0.0000995   8692.44922    10327.05078
  11854.0     0.0000844   8692.79590    10315.08203
  10560.0     0.0000947   8693.14453    10310.23047
  9666.0      0.0001035   8693.49414    10312.72656
  11472.0     0.0000872   8693.84570    10322.95215
  12278.0     0.0000814   8694.19922    10341.45020
  14384.0     0.0000695   8694.55469    10368.94238
  12090.0     0.0000827   8694.91113    10406.40625
  10697.0     0.0000935   8695.26953    10455.05859
  13803.0     0.0000724   8695.62988    10516.51074
  14709.0     0.0000680   8695.99121    10592.82324
  13315.0     0.0000751   8696.35547    10686.60449
  15721.0     0.0000636   8696.72070    10801.53125
  12627.0     0.0000792   8697.08789    10942.77734
  13033.0     0.0000767   8697.45605    11118.80566
  13739.0     0.0000728   8697.82715    11344.60547
  12945.0     0.0000772   8698.19922    11648.37500
  13751.0     0.0000727   8698.57422    12084.98242
  16657.0     0.0000600   8698.95020    12756.28809
  21063.0     0.0000475   8699.32813    13842.26074
  24069.0     0.0000415   8699.70801    15635.58105
  27375.0     0.0000365   8700.08887    18566.02344
  30981.0     0.0000323   8700.47266    23201.87695
  38287.0     0.0000261   8700.85840    29931.38672
  48693.0     0.0000205   8701.24512    39800.44141
  59198.0     0.0000169   8701.63477    52765.50391
  71404.0     0.0000140   8702.02539    68350.03906
  86510.0     0.0000116   8702.41895    85188.72656
  92315.0     0.0000108   8702.81348    101065.77344
  94521.0     0.0000106   8703.21094    113287.82813
  108426.0    9.22e-6     8703.60938    119024.00000
  112132.0    8.92e-6     8704.00977    116298.56250
  100437.0    9.96e-6     8704.41309    105499.67969
  88742.0     0.0000113   8704.81738    89396.34375
  73947.0     0.0000135   8705.22461    71481.95313
  58752.0     0.0000170   8705.63379    54609.78906
  40958.0     0.0000244   8706.04395    40529.64844
  29662.0     0.0000337   8706.45703    29884.73438
  22267.0     0.0000449   8706.87207    22510.76758
  20172.0     0.0000496   8707.28906    17711.79883
  17877.0     0.0000559   8707.70801    14832.67090
  16581.0     0.0000603   8708.12988    13141.17383
  14886.0     0.0000672   8708.55273    12147.58984
  11790.0     0.0000848   8708.97754    11528.35156
  10594.0     0.0000944   8709.40527    11111.92383
  12999.0     0.0000769   8709.83496    10806.49316
  12703.0     0.0000787   8710.26660    10566.93359
  11807.0     0.0000847   8710.70117    10376.70117
  12710.0     0.0000787   8711.13672    10212.09277
  12014.0     0.0000832   8711.57520    10071.86816
  10118.0     0.0000988   8712.01563    9951.22949
  11021.0     0.0000907   8712.45801    9846.72461
  9824.0      0.0001018   8712.90332    9813.85840
  11328.0     0.0000883   8713.34961    9735.09082
  12831.0     0.0000779   8713.79883    9672.02051
  11133.0     0.0000898   8714.25098    9610.90625
  10736.0     0.0000931   8714.70410    9556.71582
  10939.0     0.0000914   8715.16016    9508.45215
  11541.0     0.0000866   8715.61816    9465.34961
  13044.0     0.0000767   8716.07910    9426.72363
  14346.0     0.0000697   8716.54199    9392.01270
  12648.0     0.0000791   8717.00684    9360.77051
  12449.0     0.0000803   8717.47461    9332.56836
  11551.0     0.0         8717.94336    .
  11653.0     0.0         8718.41602    .
  11554.0     0.0         8718.89063    .
  8755.0      0.0         8719.36719    .
  11056.0     0.0         8719.84570    .
  9557.0      0.0         8720.32715    .
  9157.0      0.0         8720.81055    .
  11458.0     0.0         8721.29688    .
  9658.0      0.0         8721.78516    .
  10258.0     0.0         8722.27637    .
  11558.0     0.0         8722.76953    .
  10358.0     0.0         8723.26563    .
  11857.0     0.0         8723.76367    .
  9156.0      0.0         8724.26367    .
  12156.0     0.0         8724.76758    .
  12155.0     0.0         8725.27246    .
  12153.0     0.0         8725.78027    .
  12252.0     0.0         8726.29102    .
  12551.0     0.0         8726.80371    .
  15649.0     0.0         8727.31934    .
  10847.0     0.0         8727.83691    .
  11946.0     0.0         8728.35742    .
  12744.0     0.0         8728.87988    .
  15942.0     0.0         8729.40527    .
  17439.0     0.0         8729.93359    .
  19237.0     0.0         8730.46387    .
  16935.0     0.0         8730.99707    .
  19132.0     0.0         8731.53223    .
  20830.0     0.0         8732.07031    .
  19127.0     0.0         8732.61133    .
  23224.0     0.0         8733.15527    .
  21721.0     0.0         8733.70020    .
  19918.0     0.0         8734.24902    .
  22415.0     0.0         8734.79980    .
  19912.0     0.0         8735.35352    .
  15109.0     0.0         8735.91016    .
  15205.0     0.0         8736.46875    .
  16402.0     0.0         8737.03027    .
  17699.0     0.0         8737.59473    .
  16495.0     0.0         8738.16211    .
  15992.0     0.0         8738.73145    .
  15388.0     0.0         8739.30371    .
  12585.0     0.0         8739.87793    .
  11881.0     0.0         8740.45605    .
  13777.0     0.0         8741.03613    .
  13574.0     0.0         8741.61816    .
  13070.0     0.0         8742.20410    .
  12666.0     0.0         8742.79297    .
  10862.0     0.0         8743.38379    .
  10759.0     0.0         8743.97754    .
  12655.0     0.0         8744.57422    .
  11951.0     0.0         8745.17285    .
  10347.0     0.0         8745.77539    .
  10443.0     0.0         8746.37988    .
  9740.0      0.0001027   8746.98730    9784.84570
  10936.0     0.0000914   8747.59766    9882.95703
  11632.0     0.0000860   8748.21094    9948.15332
  9628.0      0.0001039   8748.82617    10022.24902
  9625.0      0.0001039   8749.44531    10108.56152
  9921.0      0.0001008   8750.06641    10213.50586
  11618.0     0.0000861   8750.69043    10348.89941
  9514.0      0.0001051   8751.31738    10535.98047
  10710.0     0.0000934   8751.94727    10809.87109
  11607.0     0.0000862   8752.58008    11223.39551
  11303.0     0.0000885   8753.21582    11849.26758
  11700.0     0.0000855   8753.85352    12725.89648
  10997.0     0.0000909   8754.49512    14041.01953
  13594.0     0.0000736   8755.13867    15809.27930
  17590.0     0.0000569   8755.78516    18028.72070
  22687.0     0.0000441   8756.43555    20595.51367
  25584.0     0.0000391   8757.08789    23289.16211
  24381.0     0.0000410   8757.74316    25812.62109
  27178.0     0.0000368   8758.40137    27834.86523
  28676.0     0.0000349   8759.06250    29085.65039
  31973.0     0.0000313   8759.72656    29570.78320
  33770.0     0.0000296   8760.39355    29734.71094
  32068.0     0.0000312   8761.06348    30377.08398
  37665.0     0.0000265   8761.73633    32431.97852
  42163.0     0.0000237   8762.41113    36778.70313
  47161.0     0.0000212   8763.08984    44111.36719
  56359.0     0.0000177   8763.77148    54799.89844
  71857.0     0.0000139   8764.45605    68746.12500
  86155.0     0.0000116   8765.14355    85178.23438
  98854.0     0.0000101   8765.83301    102536.83594
  113552.0    8.81e-6     8766.52637    118648.95313
  128851.0    7.76e-6     8767.22266    130960.19531
  130550.0    7.66e-6     8767.92188    136848.43750
  129849.0    7.70e-6     8768.62402    134292.95313
  118848.0    8.41e-6     8769.32910    123265.32031
  105947.0    9.44e-6     8770.03711    106164.56250
  82146.0     0.0000122   8770.74707    86505.66406
  57346.0     0.0000174   8771.46094    67378.83594
  39546.0     0.0000253   8772.17871    50835.10938
  30746.0     0.0000325   8772.89844    37843.92969
  23346.0     0.0000428   8773.62109    28457.69531
  18746.0     0.0000533   8774.34668    22164.42188
  15447.0     0.0000647   8775.07520    18196.91602
  12347.0     0.0000810   8775.80762    15804.08789
  12948.0     0.0000772   8776.54199    14388.12793
  12549.0     0.0000797   8777.28027    13536.31445
  12450.0     0.0000803   8778.02051    12998.17480
  13752.0     0.0000727   8778.76465    12634.09082
  10454.0     0.0000957   8779.51172    12371.88086
  9355.0      0.0001069   8780.26172    12175.51074
  10958.0     0.0000913   8781.01465    12026.33203
  10360.0     0.0000965   8781.77051    11914.26270
  11263.0     0.0000888   8782.52930    11833.03320
  12565.0     0.0000796   8783.29199    11778.48340
  12369.0     0.0000808   8784.05664    11747.71484
  11372.0     0.0000879   8784.82520    11738.62500
  10575.0     0.0000946   8785.59668    11749.81543
  11979.0     0.0000835   8786.37109    11780.42871
  10583.0     0.0000945   8787.14844    11830.11230
  9588.0      0.0001043   8787.92871    11898.90527
  9592.0      0.0001043   8788.71191    11987.36426
  10797.0     0.0000926   8789.49902    12096.38086
  11302.0     0.0000885   8790.28809    12227.41113
  11408.0     0.0000877   8791.08105    12382.41797
  10413.0     0.0000960   8791.87695    12563.80176
  12219.0     0.0000818   8792.67578    12774.90723
  13025.0     0.0000768   8793.47754    13019.70605
  13532.0     0.0000739   8794.28320    13303.50879
  12739.0     0.0000785   8795.09082    13633.19238
  13646.0     0.0000733   8795.90234    14017.81152
  15553.0     0.0000643   8796.71680    14471.32715
  17260.0     0.0000579   8797.53418    15015.52832
  14268.0     0.0000701   8798.35547    15688.91211
  17576.0     0.0000569   8799.17871    16560.72461
  17884.0     0.0000559   8800.00586    17754.17578
  20492.0     0.0000488   8800.83594    19484.02344
  27601.0     0.0000362   8801.66895    22096.39453
  31610.0     0.0000316   8802.50488    26112.63477
  39018.0     0.0000256   8803.34473    32243.52344
  49028.0     0.0000204   8804.18652    41370.62500
  63637.0     0.0000157   8805.03223    54341.02734
  80146.0     0.0000125   8805.88086    71903.83594
  99356.0     0.0000101   8806.73340    94378.53906
  129466.0    7.72e-6     8807.58789    121440.64063
  158076.0    6.33e-6     8808.44629    152044.64063
  192686.0    5.19e-6     8809.30762    184687.17188
  221297.0    4.52e-6     8810.17188    217537.10938
  260207.0    3.84e-6     8811.03906    248822.26563
  300118.0    3.332e-6    8811.91016    277549.21875
  321429.0    3.111e-6    8812.78418    303476.12500
  331940.0    3.013e-6    8813.66113    325643.65625
  349151.0    2.864e-6    8814.54102    341155.93750
  342262.0    2.922e-6    8815.42480    345502.15625
  334774.0    2.987e-6    8816.31152    334067.87500
  313485.0    3.190e-6    8817.20117    305376.90625
  281397.0    3.55e-6     8818.09375    263216.21875
  223609.0    4.47e-6     8818.99023    214735.07813
  174521.0    5.73e-6     8819.88965    166883.87500
  126633.0    7.90e-6     8820.79199    124628.47656
  87645.0     0.0000114   8821.69727    90616.06250
  61757.0     0.0000162   8822.60645    65373.61719
  43669.0     0.0000229   8823.51758    48001.66406
  36182.0     0.0000276   8824.43262    36832.03516
  30294.0     0.0000330   8825.35156    30099.62305
  25407.0     0.0000394   8826.27246    26347.89063
  25519.0     0.0000392   8827.19727    24595.50977
  25632.0     0.0000390   8828.12500    24358.98633
  28245.0     0.0000354   8829.05566    25577.28320
  29757.0     0.0000336   8829.99023    28518.33203
  33670.0     0.0000297   8830.92773    33656.46484
  44383.0     0.0000225   8831.86816    41588.80078
  55596.0     0.0000180   8832.81152    52541.38672
  66809.0     0.0000150   8833.75781    66500.07031
  78722.0     0.0000127   8834.70801    82671.88281
  95835.0     0.0000104   8835.66211    99392.86719
  114148.0    8.76e-6     8836.61816    114311.59375
  122461.0    8.17e-6     8837.57715    124740.52344
  136075.0    7.35e-6     8838.54004    128262.27344
  137388.0    7.28e-6     8839.50684    123760.56250
  127501.0    7.84e-6     8840.47559    112377.75000
  108614.0    9.21e-6     8841.44824    96942.91406
  78027.0     0.0000128   8842.42383    80530.43750
  58240.0     0.0000172   8843.40234    65468.03125
  45853.0     0.0000218   8844.38477    53082.09375
  39967.0     0.0000250   8845.36914    43757.88281
  32380.0     0.0000309   8846.35742    37143.11328
  30093.0     0.0000332   8847.34961    32514.12305
  28506.0     0.0000351   8848.34375    29111.49219
  28919.0     0.0000346   8849.34180    26383.68750
  30132.0     0.0000332   8850.34277    24034.47461
  25545.0     0.0000391   8851.34766    21941.67773
  26357.0     0.0000379   8852.35449    20073.00000
  23270.0     0.0000430   8853.36523    18424.98047
  21283.0     0.0000470   8854.37988    16999.88281
  18596.0     0.0000538   8855.39648    15795.45410
  20408.0     0.0000490   8856.41699    14798.66406
  17121.0     0.0000584   8857.44043    13989.71582
  16433.0     0.0000609   8858.46680    13342.32129
  20146.0     0.0000496   8859.49707    12828.44727
  26058.0     0.0000384   8860.53027    12421.32520
  24870.0     0.0000402   8861.56641    12122.39258
  21682.0     0.0000461   8862.60547    11860.75586
  16794.0     0.0000595   8863.64844    11646.10352
  12306.0     0.0000813   8864.69434    11466.80176
  14118.0     0.0000708   8865.74316    11314.56836
  13530.0     0.0000739   8866.79492    11265.74805
  13141.0     0.0000761   8867.85059    11152.85840
  10953.0     0.0000913   8868.90918    11053.87207
  11164.0     0.0000896   8869.97070    10966.62891
  10475.0     0.0000955   8871.03516    10889.57324
  10186.0     0.0000982   8872.10352    10821.40430
  9697.0      0.0001031   8873.17480    10761.17383
  9508.0      0.0001052   8874.24902    10708.05566
  11118.0     0.0000899   8875.32715    10661.39453
  9529.0      0.0001049   8876.40723    10620.68359
  9639.0      0.0001037   8877.49219    10585.45410
  9949.0      0.0001005   8878.57813    10555.36621
  11159.0     0.0000896   8879.66895    10530.12012
  12269.0     0.0000815   8880.76270    10509.49121
  13478.0     0.0000742   8881.85938    10493.33008
  14188.0     0.0000705   8882.95898    10481.51465
  11597.0     0.0000862   8884.06152    10473.99609
  9906.0      0.0001009   8885.16797    10470.76953
  10215.0     0.0000979   8886.27734    10471.88770
  11124.0     0.0000899   8887.38965    10477.45703
  10533.0     0.0000949   8888.50586    10487.64648
  10441.0     0.0000958   8889.62402    10502.69043
  10850.0     0.0000922   8890.74609    10522.91211
  9758.0      0.0001025   8891.87207    10548.71582
  10366.0     0.0000965   8893.00000    10580.59668
  10774.0     0.0000928   8894.13086    10619.20605
  12182.0     0.0000821   8895.26563    10665.31641
  11890.0     0.0000841   8896.40332    10719.92969
  10397.0     0.0000962   8897.54492    10784.28418
  11205.0     0.0000892   8898.68848    10859.88965
  11312.0     0.0000884   8899.83594    10948.82422
  11719.0     0.0000853   8900.98535    11053.82227
  13426.0     0.0000745   8902.13867    11179.06250
  11633.0     0.0000860   8903.29590    11331.38477
  11540.0     0.0000867   8904.45508    11522.78320
  13847.0     0.0000722   8905.61816    11775.91895
  16654.0     0.0000600   8906.78418    12132.46191
  14560.0     0.0000687   8907.95313    12667.40625
  15667.0     0.0000638   8909.12500    13507.11816
  18373.0     0.0000544   8910.30078    14847.11328
  22579.0     0.0000443   8911.47949    16965.10547
  23685.0     0.0000422   8912.66016    20205.20117
  30491.0     0.0000328   8913.84473    24931.91211
  34697.0     0.0000288   8915.03320    31429.02930
  42003.0     0.0000238   8916.22363    39749.19531
  47308.0     0.0000211   8917.41797    49572.47656
  60814.0     0.0000164   8918.61426    60068.10156
  69719.0     0.0000143   8919.81445    69928.98438
  78524.0     0.0000127   8921.01855    77547.64063
  90530.0     0.0000110   8922.22461    81330.28125
  85335.0     0.0000117   8923.43359    80233.34375
  86440.0     0.0000116   8924.64551    74413.80469
  74145.0     0.0000135   8925.86133    65267.88672
  59250.0     0.0000169   8927.08008    54674.19531
  48454.0     0.0000206   8928.30176    44286.29297
  33859.0     0.0000295   8929.52734    35187.98828
  25264.0     0.0000396   8930.75488    27940.89063
  19668.0     0.0000508   8931.98535    22627.81055
  18973.0     0.0000527   8933.21973    19022.76953
  14477.0     0.0000691   8934.45605    16753.22656
  14981.0     0.0000668   8935.69629    15427.79883
  13785.0     0.0000725   8936.93945    14723.26465
  14790.0     0.0000676   8938.18555    14435.33496
  15094.0     0.0000663   8939.43555    14369.29004
  12698.0     0.0000788   8940.68750    14478.38379
  12902.0     0.0000775   8941.94238    14743.14941
  14705.0     0.0000680   8943.20117    15191.74414
  15809.0     0.0000633   8944.46191    15910.22852
  18513.0     0.0000540   8945.72656    17068.50781
  21317.0     0.0000469   8946.99414    18958.22852
  24720.0     0.0000405   8948.26465    22038.78320
  30724.0     0.0000325   8949.53711    26955.72656
  37227.0     0.0000269   8950.81445    34519.35156
  49330.0     0.0000203   8952.09375    45585.38672
  65534.0     0.0000153   8953.37598    60811.80078
  84337.0     0.0000119   8954.66113    80359.56250
  103940.0    9.62e-6     8955.94922    103485.75000
  124944.0    8.00e-6     8957.24121    128308.45313
  146447.0    6.83e-6     8958.53516    151847.04688
  166850.0    5.99e-6     8959.83301    170195.28125
  180953.0    5.53e-6     8961.13281    179658.28125
  189656.0    5.27e-6     8962.43652    177674.45313
  184459.0    5.42e-6     8963.74219    164434.71875
  157562.0    6.35e-6     8965.05176    143083.46875
  121165.0    8.25e-6     8966.36328    117997.42969
  90268.0     0.0000111   8967.67871    93096.12500
  63470.0     0.0000158   8968.99707    71055.36719
  42773.0     0.0000234   8970.31738    53275.36328
  32376.0     0.0000309   8971.64160    40050.58203
  24779.0     0.0000404   8972.96875    30900.98438
  18881.0     0.0000530   8974.29785    24975.48047
  20384.0     0.0000491   8975.63086    21349.10938
  18987.0     0.0000527   8976.96680    19236.40234
  16189.0     0.0000618   8978.30469    18061.84570
  16892.0     0.0000592   8979.64648    17454.66211
  13895.0     0.0000720   8980.99023    17206.52539
  16397.0     0.0000610   8982.33789    17222.63867
  16800.0     0.0000595   8983.68750    17490.06836
  16902.0     0.0000592   8985.04004    18064.35156
  16105.0     0.0000621   8986.39648    19074.34180
  22207.0     0.0000450   8987.75488    20734.39063
  22410.0     0.0000446   8989.11719    23360.27930
  30512.0     0.0000328   8990.48145    27367.57422
  39615.0     0.0000252   8991.84863    33249.44922
  54017.0     0.0000185   8993.21875    41533.17969
  59720.0     0.0000167   8994.59180    52689.93359
  69122.0     0.0000145   8995.96777    67060.37500
  90125.0     0.0000111   8997.34668    84776.81250
  103527.0    9.66e-6     8998.72754    105557.35938
  134930.0    7.41e-6     9000.11133    128904.28125
  152032.0    6.58e-6     9001.49902    153870.92188
  177334.0    5.64e-6     9002.88867    179226.00000
  197437.0    5.06e-6     9004.28125    203535.92188
  210939.0    4.74e-6     9005.67676    224918.25000
  228242.0    4.38e-6     9007.07520    240664.59375
  233145.0    4.29e-6     9008.47656    247404.60938
  218247.0    4.58e-6     9009.88086    242165.25000
  209550.0    4.77e-6     9011.28711    224204.09375
  199952.0    5.00e-6     9012.69629    196198.68750
  158055.0    6.33e-6     9014.10938    162976.87500
  122857.0    8.14e-6     9015.52344    129373.78125
  92760.0     0.0000108   9016.94141    98927.60156
  67563.0     0.0000148   9018.36230    73682.20313
  48866.0     0.0000205   9019.78516    54304.48828
  31868.0     0.0000314   9021.21094    40413.83594
  21871.0     0.0000457   9022.63965    31046.50977
  22074.0     0.0000453   9024.07129    25028.29297
  21277.0     0.0000470   9025.50586    21287.10547
  17679.0     0.0000566   9026.94238    18986.95508
  15582.0     0.0000642   9028.38184    17555.73438
  15985.0     0.0000626   9029.82422    16649.79883
  16188.0     0.0000618   9031.26855    16092.71777
  15091.0     0.0000663   9032.71680    15828.16406
  14594.0     0.0000685   9034.16699    15895.03906
  13997.0     0.0000714   9035.62012    16416.98438
  14701.0     0.0000680   9037.07520    17599.59180
  16804.0     0.0000595   9038.53418    19718.99414
  19707.0     0.0000507   9039.99512    23079.40820
  24110.0     0.0000415   9041.45801    27930.85156
  32714.0     0.0000306   9042.92480    34351.41797
  38817.0     0.0000258   9044.39355    42093.63672
  45721.0     0.0000219   9045.86523    50495.37891
  53424.0     0.0000187   9047.33887    58488.34375
  61928.0     0.0000161   9048.81543    64774.82031
  62731.0     0.0000159   9050.29492    68066.52344
  64335.0     0.0000155   9051.77637    67448.00000
  63739.0     0.0000157   9053.26172    62903.66797
  57643.0     0.0000173   9054.74805    55437.56250
  47947.0     0.0000209   9056.23730    46570.05859
  35351.0     0.0000283   9057.73047    37738.62891
  23955.0     0.0000417   9059.22461    29966.83594
  21359.0     0.0000468   9060.72168    23794.05859
  16163.0     0.0000619   9062.22168    19317.78711
  13567.0     0.0000737   9063.72461    16330.07715
  11872.0     0.0000842   9065.22949    14480.72754
  10976.0     0.0000911   9066.73633    13416.16992
  12581.0     0.0000795   9068.24707    12852.05078
  14385.0     0.0000695   9069.75977    12601.30762
  10790.0     0.0000927   9071.27441    12590.84277
  9095.0      0.0001100   9072.79199    12745.37305
  12600.0     0.0000794   9074.31152    13114.80664
  10304.0     0.0000970   9075.83398    13760.30078
  14110.0     0.0000709   9077.35938    14759.17480
  12115.0     0.0000825   9078.88574    16180.17285
  19220.0     0.0000520   9080.41602    18053.19141
  16225.0     0.0000616   9081.94824    20330.50586
  23831.0     0.0000420   9083.48340    22860.52344
  25937.0     0.0000386   9085.02051    25372.95313
  25242.0     0.0000396   9086.55957    27506.56836
  32448.0     0.0000308   9088.10156    28875.35547
  31154.0     0.0000321   9089.64648    29168.99805
  28160.0     0.0000355   9091.19336    28304.10352
  26766.0     0.0000374   9092.74219    26501.79297
  28573.0     0.0000350   9094.29395    24176.05859
  23179.0     0.0000431   9095.84766    21745.62695
  19586.0     0.0000511   9097.40430    19533.64648
  18393.0     0.0000544   9098.96289    17737.86523
  15700.0     0.0000637   9100.52441    16447.76758
  16607.0     0.0000602   9102.08691    15674.29883
  15914.0     0.0000628   9103.65332    15395.18164
  16822.0     0.0000594   9105.22070    15607.36621
  19830.0     0.0000504   9106.79102    16377.49414
  24137.0     0.0000414   9108.36426    17806.47070
  27345.0     0.0000366   9109.93945    20437.79883
  30754.0     0.0000325   9111.51660    24602.97461
  39862.0     0.0000251   9113.09570    30976.43164
  50270.0     0.0000199   9114.67773    40226.13672
  58179.0     0.0000172   9116.26270    52861.30078
  70188.0     0.0000142   9117.84863    68979.59375
  87597.0     0.0000114   9119.43750    88010.70313
  104907.0    9.53e-6     9121.02734    108472.41406
  119016.0    8.40e-6     9122.62109    127991.88281
  126326.0    7.92e-6     9124.21680    143549.79688
  135636.0    7.37e-6     9125.81445    152093.32813
  142046.0    7.04e-6     9127.41406    151483.23438
  134456.0    7.44e-6     9129.01563    141651.70313
  121267.0    8.25e-6     9130.62012    124796.22656
  107078.0    9.34e-6     9132.22656    104461.37500
  85289.0     0.0000117   9133.83496    83766.53906
  63500.0     0.0000157   9135.44629    64994.61719
  47912.0     0.0000209   9137.05859    49453.44922
  36824.0     0.0000272   9138.67383    37549.91016
  27636.0     0.0000362   9140.29102    29053.71484
  20948.0     0.0000477   9141.91016    23359.75195
  18061.0     0.0000554   9143.53223    19743.16797
  15573.0     0.0000642   9145.15527    17547.30273
  15687.0     0.0000637   9146.78125    16261.54688
  13600.0     0.0000735   9148.40918    15543.10645
  13413.0     0.0000746   9150.03809    15192.45801
  12627.0     0.0000792   9151.67090    15123.12598
  12241.0     0.0000817   9153.30469    15340.33496
  17256.0     0.0000580   9154.94043    15949.80762
  17871.0     0.0000560   9156.57910    17100.48828
  16986.0     0.0000589   9158.21875    19083.28906
  22801.0     0.0000439   9159.86133    22263.25391
  26516.0     0.0000377   9161.50488    27047.89063
  36332.0     0.0000275   9163.15137    33805.67188
  45149.0     0.0000221   9164.79980    42720.85938
  50765.0     0.0000197   9166.45020    53631.28516
  63182.0     0.0000158   9168.10254    65891.15625
  78299.0     0.0000128   9169.75684    78275.71094
  84216.0     0.0000119   9171.41309    89090.13281
  93434.0     0.0000107   9173.07129    96421.52344
  93052.0     0.0000107   9174.73145    98626.85938
  93271.0     0.0000107   9176.39355    95025.54688
  90989.0     0.0000110   9178.05762    86373.35156
  77008.0     0.0000130   9179.72363    74589.27344
  56728.0     0.0000176   9181.39160    61721.23438
  44847.0     0.0000223   9183.06055    49439.35938
  35868.0     0.0000279   9184.73242    38809.47656
  28488.0     0.0000351   9186.40625    30334.99219
  20509.0     0.0000488   9188.08105    23959.68359
  18530.0     0.0000540   9189.75879    19576.78320
  16351.0     0.0000612   9191.43750    16683.59570
  12073.0     0.0000828   9193.11914    14849.29688
  12495.0     0.0000800   9194.80176    13714.95020
  15218.0     0.0000657   9196.48633    13017.40137
  11541.0     0.0000866   9198.17285    12586.43945
  11264.0     0.0000888   9199.86133    12321.76758
  12188.0     0.0000820   9201.55176    12168.77441
  10612.0     0.0000942   9203.24219    12098.63477
  9637.0      0.0001038   9204.93652    12093.35352
  9462.0      0.0001057   9206.63184    12154.04102
  9087.0      0.0001100   9208.32910    12226.66504
  10013.0     0.0000999   9210.02832    12304.13281
  10839.0     0.0000923   9211.72852    12359.86621
  11665.0     0.0000857   9213.43164    12370.33789
  11292.0     0.0000886   9215.13574    12323.48145
  11419.0     0.0000876   9216.84082    12226.77148
  10547.0     0.0000948   9218.54883    12105.30273
  10175.0     0.0000983   9220.25781    11992.25781
  10404.0     0.0000961   9221.96875    11921.88281
  11533.0     0.0000867   9223.68164    11929.48047
  12062.0     0.0000829   9225.39453    12054.65430
  12091.0     0.0000827   9227.11133    12345.79199
  14021.0     0.0000713   9228.82813    12862.17676
  14651.0     0.0000683   9230.54785    13687.05664
  14781.0     0.0000677   9232.26855    14858.93848
  17312.0     0.0000578   9233.99121    16440.97461
  19243.0     0.0000520   9235.71484    18443.22070
  21474.0     0.0000466   9237.43945    20814.14648
  23905.0     0.0000418   9239.16699    23437.92188
  26636.0     0.0000375   9240.89648    26146.35352
  29768.0     0.0000336   9242.62598    28768.51758
  32900.0     0.0000304   9244.35840    31207.56641
  35232.0     0.0000284   9246.09180    33531.83594
  41464.0     0.0000241   9247.82617    36050.51563
  44896.0     0.0000223   9249.56250    39227.76172
  47628.0     0.0000210   9251.29980    43450.55078
  49961.0     0.0000200   9253.04004    48805.67188
  51393.0     0.0000195   9254.78027    54942.22656
  58525.0     0.0000171   9256.52344    61066.98828
  71458.0     0.0000140   9258.26660    66045.54688
  69090.0     0.0000145   9260.01172    68658.96094
  77123.0     0.0000130   9261.75879    67998.94531
  67155.0     0.0000149   9263.50684    63929.50000
  61388.0     0.0000163   9265.25586    57212.40625
  52120.0     0.0000192   9267.00781    49092.11719
  46352.0     0.0000216   9268.75977    40771.43750
  29284.0     0.0000341   9270.51367    33138.24219
  24816.0     0.0000403   9272.26758    26724.39453
  18548.0     0.0000539   9274.02441    21721.15625
  16180.0     0.0000618   9275.78320    18070.26953
  15112.0     0.0000662   9277.54199    15556.76172
  13544.0     0.0000738   9279.30273    13909.18652
  11675.0     0.0000857   9281.06445    12841.53516
  13306.0     0.0000752   9282.82715    12178.66992
  11437.0     0.0000874   9284.59180    11753.55566
  12368.0     0.0000809   9286.35742    11468.76953
  11798.0     0.0000848   9288.12500    11266.06152
  11129.0     0.0000899   9289.89258    11113.01172
  11159.0     0.0000896   9291.66211    10991.93750
  10688.0     0.0000936   9293.43359    10893.37988
  9718.0      0.0001029   9295.20508    10811.99023
  8847.0      0.0001130   9296.97852    10760.47754
  8875.0      0.0001127   9298.75293    10704.97461
  10304.0     0.0000970   9300.52832    10659.58008
  11232.0     0.0000890   9302.30566    10623.14355
  13959.0     0.0000716   9304.08398    10594.78613
  13486.0     0.0000742   9305.86328    10573.85156
  11013.0     0.0000908   9307.64258    10559.89355
  11439.0     0.0000874   9309.42480    10552.62891
  11465.0     0.0000872   9311.20801    10551.94043
  10091.0     0.0000991   9312.99121    10557.87695
  8916.0      0.0001122   9314.77637    10570.65137
  8340.0      0.0001199   9316.56250    10590.66504
  9164.0      0.0001091   9318.34961    10618.56934
  11487.0     0.0000871   9320.13770    10655.35645
  10810.0     0.0000925   9321.92676    10702.55957
  10733.0     0.0000932   9323.71777    10704.45605
  10955.0     0.0000913   9325.50879    10783.19531
  9576.0      0.0001044   9327.30176    10887.72266
  10797.0     0.0000926   9329.09473    11033.09180
  11518.0     0.0000868   9330.88867    11245.98145
  11838.0     0.0000845   9332.68457    11571.64648
  14057.0     0.0000711   9334.48145    12081.04688
  14976.0     0.0000668   9336.27832    12877.68652
  15995.0     0.0000625   9338.07715    14096.61035
  19113.0     0.0000523   9339.87695    15892.27832
  22331.0     0.0000448   9341.67676    18411.99609
  24348.0     0.0000411   9343.47754    21745.70703
  26465.0     0.0000378   9345.28027    25874.46289
  28381.0     0.0000352   9347.08398    30608.07227
  33497.0     0.0000299   9348.88770    35550.42969
  39212.0     0.0000255   9350.69238    40111.12891
  42427.0     0.0000236   9352.49805    43570.84766
  45342.0     0.0000221   9354.30469    45245.49609
  45256.0     0.0000221   9356.11230    44719.12891
  45069.0     0.0000222   9357.92090    42087.42969
  36083.0     0.0000277   9359.73047    37935.89844
  30996.0     0.0000323   9361.54004    33051.72656
  25908.0     0.0000386   9363.35156    28135.50000
  22520.0     0.0000444   9365.16309    23705.83789
  17631.0     0.0000567   9366.97461    20017.15234
  17943.0     0.0000557   9368.78809    17174.25391
  14853.0     0.0000673   9370.60254    15128.29883
  15564.0     0.0000643   9372.41699    13744.57422
  13374.0     0.0000748   9374.23242    12861.99512
  11783.0     0.0000849   9376.04883    12292.89453
  12092.0     0.0000827   9377.86621    11991.98145
  12501.0     0.0000800   9379.68262    11838.58691
  13609.0     0.0000735   9381.50195    11781.69629
  14117.0     0.0000708   9383.32031    11796.18066
  12725.0     0.0000786   9385.14063    11877.54395
  12232.0     0.0000818   9386.96094    12040.75195
  15339.0     0.0000652   9388.78125    12322.78320
  15945.0     0.0000627   9390.60352    12788.90527
  16851.0     0.0000593   9392.42578    13538.36523
  15657.0     0.0000639   9394.24805    14706.07422
  17563.0     0.0000569   9396.07227    16455.34961
  20068.0     0.0000498   9397.89551    18950.16797
  27872.0     0.0000359   9399.72070    22315.68750
  32076.0     0.0000312   9401.54590    26575.33008
  34980.0     0.0000286   9403.37109    31590.06250
  37784.0     0.0000265   9405.19824    37015.76172
  41487.0     0.0000241   9407.02441    42281.22266
  46490.0     0.0000215   9408.85254    46652.25391
  48593.0     0.0000206   9410.68066    49358.51172
  51595.0     0.0000194   9412.50879    49833.30859
  49197.0     0.0000203   9414.33691    47999.62891
  49698.0     0.0000201   9416.16699    44381.51563
  42100.0     0.0000238   9417.99609    39869.83984
  39701.0     0.0000252   9419.82715    35393.57031
  34501.0     0.0000290   9421.65723    31717.20117
  29502.0     0.0000339   9423.48926    29370.80664
  30102.0     0.0000332   9425.32031    28634.98438
  31801.0     0.0000314   9427.15234    29532.11914
  32601.0     0.0000307   9428.98438    31838.30859
  32500.0     0.0000308   9430.81738    35117.44922
  34798.0     0.0000287   9432.65039    38703.22266
  38797.0     0.0000258   9434.48340    41850.61328
  40595.0     0.0000246   9436.31738    43805.83984
  41193.0     0.0000243   9438.15234    43990.26953
  40191.0     0.0000249   9439.98633    42246.80859
  40188.0     0.0000249   9441.82129    38915.60547
  34485.0     0.0000290   9443.65527    34649.99219
  29082.0     0.0000344   9445.49121    30123.21289
  24878.0     0.0000402   9447.32715    25870.49609
  19575.0     0.0000511   9449.16211    22241.62500
  17271.0     0.0000579   9450.99902    19405.59961
  16366.0     0.0000611   9452.83496    17426.69141
  16262.0     0.0000615   9454.67188    16277.06055
  16057.0     0.0000623   9456.50879    15930.50488
  16252.0     0.0000615   9458.34570    16401.42188
  17447.0     0.0000573   9460.18262    17767.20117
  17841.0     0.0000561   9462.01953    20151.51953
  22635.0     0.0000442   9463.85742    23675.15820
  25429.0     0.0000393   9465.69531    28369.85938
  30523.0     0.0000328   9467.53223    34086.66016
  37317.0     0.0000268   9469.37109    40406.15625
  43610.0     0.0000229   9471.20801    46715.81250
  47503.0     0.0000211   9473.04688    52158.16016
  56296.0     0.0000178   9474.88574    55875.75391
  56689.0     0.0000176   9476.72266    57213.10547
  55881.0     0.0000179   9478.56152    55999.92578
  57373.0     0.0000174   9480.39941    52679.22266
  49265.0     0.0000203   9482.23828    48067.23438
  44557.0     0.0000224   9484.07715    42983.99609
  36949.0     0.0000271   9485.91504    38025.41406
  31040.0     0.0000322   9487.75391    33507.60547
  24531.0     0.0000408   9489.59180    29540.67383
  25422.0     0.0000393   9491.43066    26132.16992
  23913.0     0.0000418   9493.26953    23269.43359
  21804.0     0.0000459   9495.10742    20926.77539
  21294.0     0.0000470   9496.94629    19062.95117
  19184.0     0.0000521   9498.78418    17632.78125
  16474.0     0.0000607   9500.62305    16587.53516
  12964.0     0.0000771   9502.46094    15895.62012
  14654.0     0.0000682   9504.29883    15467.57227
  17244.0     0.0000580   9506.13672    15277.29492
  15633.0     0.0000640   9507.97461    15256.07715
  13522.0     0.0000740   9509.81250    15373.85547
  12811.0     0.0000781   9511.64941    15602.70703
  15600.0     0.0000641   9513.48730    15927.05762
  15389.0     0.0000650   9515.32422    16343.40137
  14478.0     0.0000691   9517.16113    16858.69922
  15266.0     0.0000655   9518.99805    17491.14063
  15655.0     0.0000639   9520.83496    18270.00977
  15443.0     0.0000648   9522.67090    19237.62109
  18231.0     0.0000549   9524.50684    20452.61719
  20419.0     0.0000490   9526.34277    21989.95508
  21507.0     0.0000465   9528.17871    23944.78711
  25095.0     0.0000398   9530.01367    26428.68945
  29582.0     0.0000338   9531.84863    29566.25195
  37070.0     0.0000270   9533.68359    33490.62500
  40057.0     0.0000250   9535.51758    38324.68750
  44944.0     0.0000222   9537.35156    44174.05469
  52231.0     0.0000191   9539.18555    51097.99609
  58519.0     0.0000171   9541.01953    59087.65625
  69305.0     0.0000144   9542.85254    68042.94531
  79592.0     0.0000126   9544.68555    77713.60156
  93879.0     0.0000107   9546.51758    87663.65625
  102966.0    9.71e-6     9548.34961    97196.10156
  112252.0    8.91e-6     9550.18066    105352.92969
  124739.0    8.02e-6     9552.01172    111047.67188
  126225.0    7.92e-6     9553.84277    113366.75000
  127812.0    7.82e-6     9555.67285    111976.57813
  122698.0    8.15e-6     9557.50293    107313.88281
  108784.0    9.19e-6     9559.33203    100437.88281
  92970.0     0.0000108   9561.16113    92556.06250
  78256.0     0.0000128   9562.98926    84801.04688
  68042.0     0.0000147   9564.81641    77976.67969
  60228.0     0.0000166   9566.64453    72551.74219
  57614.0     0.0000174   9568.47070    68661.99219
  54700.0     0.0000183   9570.29785    66130.38281
  49886.0     0.0000200   9572.12207    64508.64844
  54171.0     0.0000185   9573.94824    63141.49609
  59057.0     0.0000169   9575.77246    61302.23828
  56843.0     0.0000176   9577.59668    58398.71094
  54528.0     0.0000183   9579.41992    54208.19531
  50614.0     0.0000198   9581.24219    48973.51563
  41199.0     0.0000243   9583.06445    43218.76953
  36185.0     0.0000276   9584.88574    37500.45313
  30371.0     0.0000329   9586.70703    32253.40039
  25156.0     0.0000398   9588.52734    27744.01953
  18642.0     0.0000536   9590.34668    24086.73633
  18927.0     0.0000528   9592.16504    21262.41211
  16212.0     0.0000617   9593.98340    19168.31445
  13098.0     0.0000763   9595.80078    17659.15039
  15383.0     0.0000650   9597.61719    16584.36328
  16769.0     0.0000596   9599.43262    15815.03906
  14554.0     0.0000687   9601.24805    15251.39355
  15540.0     0.0000644   9603.06348    14824.55762
  13225.0     0.0000756   9604.87598    14490.19531
  14711.0     0.0000680   9606.68945    14221.51074
  14596.0     0.0000685   9608.50098    14003.90723
  12582.0     0.0000795   9610.31250    13830.36621
  15167.0     0.0000659   9612.12305    13700.11914
  14653.0     0.0000682   9613.93262    13618.65527
  14938.0     0.0000669   9615.74121    13600.41113
  15324.0     0.0000653   9617.54883    13671.17090
  16510.0     0.0000606   9619.35547    13876.18652
  14996.0     0.0000667   9621.16211    14283.69629
  18381.0     0.0000544   9622.96680    14987.77148
  18767.0     0.0000533   9624.77148    16105.28320
  21253.0     0.0000471   9626.57520    17759.55859
  23139.0     0.0000432   9628.37793    20055.61523
  26225.0     0.0000381   9630.17969    23038.30664
  27511.0     0.0000363   9631.97949    26649.18555
  33097.0     0.0000302   9633.77930    30691.92773
  38283.0     0.0000261   9635.57715    34803.66406
  40869.0     0.0000245   9637.37500    38476.08203
  46456.0     0.0000215   9639.17188    41114.25781
  50642.0     0.0000197   9640.96777    42181.74609
  51029.0     0.0000196   9642.76172    41405.49219
  49715.0     0.0000201   9644.55566    38934.69922
  41902.0     0.0000239   9646.34766    35277.14063
  32688.0     0.0000306   9648.13965    31063.48047
  28975.0     0.0000345   9649.92969    26846.88477
  23862.0     0.0000419   9651.71973    23019.16016
  19349.0     0.0000517   9653.50684    19809.83984
  16436.0     0.0000608   9655.29395    17297.96094
  15324.0     0.0000653   9657.08008    15455.58594
  13511.0     0.0000740   9658.86523    14188.97363
  12398.0     0.0000807   9660.64844    13380.99023
  12086.0     0.0000827   9662.43066    12925.32715
  12674.0     0.0000789   9664.21191    12742.17383
  12261.0     0.0000816   9665.99316    12783.57813
  11749.0     0.0000851   9667.77148    13026.72461
  11337.0     0.0000882   9669.54883    13462.13477
  13026.0     0.0000768   9671.32520    14078.03125
  15614.0     0.0000640   9673.10059    14846.76953
  14602.0     0.0000685   9674.87500    15712.33594
  15891.0     0.0000629   9676.64648    16584.94336
  16780.0     0.0000596   9678.41895    17345.06836
  16869.0     0.0000593   9680.18848    17858.38672
  16958.0     0.0000590   9681.95801    18020.44141
  18347.0     0.0000545   9683.72559    17764.80078
  16236.0     0.0000616   9685.49121    17148.73828
  14926.0     0.0000670   9687.25684    16292.74902
  13215.0     0.0000757   9689.01953    15336.53027
  12605.0     0.0000793   9690.78223    14397.37695
  11495.0     0.0000870   9692.54297    13557.62695
  11885.0     0.0000841   9694.30273    12862.94629
  8476.0      0.0001180   9696.06055    12326.80273
  10966.0     0.0000912   9697.81738    11939.96973
  13457.0     0.0000743   9699.57227    11700.23828
  10148.0     0.0000985   9701.32617    11537.46191
  11439.0     0.0000874   9703.07813    11446.19922
  13231.0     0.0000756   9704.82910    11405.15137
  11222.0     0.0000891   9706.57910    11399.31055
  10914.0     0.0000916   9708.32715    11419.31836
  10206.0     0.0000980   9710.07324    11460.43066
  10598.0     0.0000944   9711.81836    11521.55469
  13290.0     0.0000752   9713.56152    11605.07324
  12283.0     0.0000814   9715.30371    11717.49414
  10575.0     0.0000946   9717.04395    11871.93945
  11468.0     0.0000872   9718.78320    12092.17285
  11961.0     0.0000836   9720.52051    12419.03906
  11354.0     0.0000881   9722.25684    12919.18945
  11948.0     0.0000837   9723.99023    13692.88281
  15141.0     0.0000660   9725.72266    14880.60449
  18135.0     0.0000551   9727.45410    16658.45117
  22329.0     0.0000448   9729.18359    19219.86523
  23723.0     0.0000422   9730.91113    22741.50000
  28518.0     0.0000351   9732.63770    27322.04883
  34712.0     0.0000288   9734.36230    32925.00391
  39207.0     0.0000255   9736.08496    39308.39063
  45202.0     0.0000221   9737.80566    45986.20703
  53996.0     0.0000185   9739.52539    52234.09766
  61492.0     0.0000163   9741.24219    57146.82813
  68287.0     0.0000146   9742.95898    59829.58984
  68582.0     0.0000146   9744.67285    59683.23047
  62578.0     0.0000160   9746.38574    56712.71094
  55674.0     0.0000180   9748.09668    51552.35156
  48270.0     0.0000207   9749.80566    45161.50781
  41266.0     0.0000242   9751.51270    38459.30859
  34262.0     0.0000292   9753.21875    32155.43750
  26058.0     0.0000384   9754.92188    26701.49609
  19955.0     0.0000501   9756.62402    22303.50391
  17751.0     0.0000563   9758.32324    18978.01758
  17348.0     0.0000576   9760.02148    16604.85156
  14045.0     0.0000712   9761.71875    15000.31934
  14242.0     0.0000702   9763.41309    13968.18652
  15139.0     0.0000661   9765.10547    13335.62988
  13237.0     0.0000755   9766.79688    12971.76855
  13734.0     0.0000728   9768.48535    12788.88965
  14832.0     0.0000674   9770.17285    12739.41602
  10830.0     0.0000923   9771.85742    12810.46387
  12727.0     0.0000786   9773.54102    13021.89941
  13725.0     0.0000729   9775.22168    13427.55469
  12824.0     0.0000780   9776.90137    14119.31055
  16722.0     0.0000598   9778.57910    15228.10742
  18620.0     0.0000537   9780.25391    16917.88672
  22819.0     0.0000438   9781.92773    19368.18555
  26617.0     0.0000376   9783.59863    22733.58008
  31616.0     0.0000316   9785.26855    27097.11133
  33515.0     0.0000298   9786.93652    32403.82227
  37714.0     0.0000265   9788.60156    38407.23438
  45713.0     0.0000219   9790.26465    44640.18750
  52112.0     0.0000192   9791.92578    50405.53906
  58311.0     0.0000171   9793.58496    54859.96484
  63010.0     0.0000159   9795.24219    57175.48828
  67610.0     0.0000148   9796.89746    56828.27344
  63309.0     0.0000158   9798.55078    53866.70313
  58609.0     0.0000171   9800.20117    48906.46875
  51709.0     0.0000193   9801.84961    42840.32031
  40409.0     0.0000247   9803.49707    36529.42188
  31209.0     0.0000320   9805.14063    30597.59961
  25209.0     0.0000397   9806.78320    25461.28711
  20909.0     0.0000478   9808.42383    21310.74219
  19109.0     0.0000523   9810.06152    18152.59180
  15309.0     0.0000653   9811.69824    15876.38477
  14709.0     0.0000680   9813.33105    14309.86719
  13810.0     0.0000724   9814.96289    13268.55469
  12910.0     0.0000775   9816.59180    12590.87012
  10911.0     0.0000917   9818.21875    12150.19727
  11112.0     0.0000900   9819.84375    11857.89941
  11912.0     0.0000839   9821.46582    11656.53809
  11613.0     0.0000861   9823.08691    11511.52734
  10814.0     0.0000925   9824.70410    11403.81250
  12015.0     0.0000832   9826.32031    11323.78223
  10416.0     0.0000960   9827.93359    11268.93164
  10917.0     0.0000916   9829.54395    11236.84766
  12018.0     0.0000832   9831.15332    11230.60645
  10319.0     0.0000969   9832.75879    11252.96777
  10321.0     0.0000969   9834.36328    11306.16211
  12222.0     0.0000818   9835.96582    11390.31934
  12923.0     0.0000774   9837.56445    11501.88379
  14225.0     0.0000703   9839.16211    11632.49707
  12326.0     0.0000811   9840.75586    11768.06445
  11228.0     0.0000891   9842.34863    11889.53125
  11529.0     0.0000867   9843.93848    11974.99316
  12631.0     0.0000792   9845.52539    12005.05273
  12932.0     0.0000773   9847.11035    11970.25391
  12234.0     0.0000817   9848.69336    11876.32129
  11836.0     0.0000845   9850.27344    11747.57520
  10638.0     0.0000940   9851.85156    11610.79102
  11039.0     0.0000906   9853.42578    11459.44922
  11841.0     0.0000845   9854.99805    11323.99805
  11443.0     0.0000874   9856.56836    11213.15918
  11145.0     0.0000897   9858.13672    11130.35352
  12247.0     0.0000817   9859.70117    11075.07422
  11849.0     0.0000844   9861.26367    11044.24023
  11251.0     0.0000889   9862.82422    11035.56934
  10453.0     0.0000957   9864.38086    11041.05957
  10055.0     0.0000995   9865.93652    11059.16602
  10957.0     0.0000913   9867.48926    11087.44629
  10959.0     0.0000912   9869.03906    11124.43750
  11161.0     0.0000896   9870.58594    11169.58594
  11963.0     0.0000836   9872.13086    11223.01563
  9565.0      0.0001045   9873.67285    11285.55371
  10967.0     0.0000912   9875.21191    11358.71680
  10269.0     0.0000974   9876.74805    11445.09082
  10071.0     0.0000993   9878.28320    11549.15918
  11473.0     0.0000872   9879.81445    11678.42969
  12675.0     0.0000789   9881.34277    11845.87500
  9078.0      0.0001102   9882.86914    12072.73730
  13180.0     0.0000759   9884.39258    12392.43750
  11982.0     0.0000835   9885.91309    12854.71777
  14384.0     0.0000695   9887.43066    13527.11328
  16186.0     0.0000618   9888.94629    14494.40723
  16188.0     0.0000618   9890.45898    15849.46973
  18990.0     0.0000527   9891.96875    17677.69922
  20893.0     0.0000479   9893.47559    20036.82227
  22495.0     0.0000445   9894.97949    22928.11328
  24997.0     0.0000400   9896.48145    26280.86523
  26499.0     0.0000377   9897.98047    29936.38867
  34201.0     0.0000292   9899.47656    33663.64063
  37203.0     0.0000269   9900.96973    37167.98438
  39206.0     0.0000255   9902.45996    40202.62109
  42608.0     0.0000235   9903.94727    42668.49219
  46510.0     0.0000215   9905.43164    44727.01953
  53012.0     0.0000189   9906.91309    46785.10938
  53114.0     0.0000188   9908.39258    49307.37109
  50017.0     0.0000200   9909.86816    52584.43359
  54919.0     0.0000182   9911.34180    56595.57422
  56321.0     0.0000178   9912.81250    60951.41797
  59623.0     0.0000168   9914.27930    64923.68750
  61726.0     0.0000162   9915.74414    67576.50781
  62628.0     0.0000160   9917.20508    68022.10938
  62630.0     0.0000160   9918.66406    65787.72656
  59632.0     0.0000168   9920.12012    61062.88672
  55035.0     0.0000182   9921.57324    54608.78906
  47337.0     0.0000211   9923.02246    47326.79297
  41739.0     0.0000240   9924.46973    40069.33203
  35241.0     0.0000284   9925.91309    33441.81641
  30444.0     0.0000328   9927.35449    27812.15234
  26546.0     0.0000377   9928.79199    23325.52930
  21448.0     0.0000466   9930.22754    19948.61523
  19951.0     0.0000501   9931.65918    17538.66406
  18053.0     0.0000554   9933.08789    15896.98242
  16855.0     0.0000593   9934.51367    14823.68945
  16958.0     0.0000590   9935.93652    14145.70996
  15660.0     0.0000639   9937.35645    13729.87305
  16562.0     0.0000604   9938.77246    13484.06836
  15265.0     0.0000655   9940.18652    13349.25781
  14467.0     0.0000691   9941.59668    13291.19531
  14869.0     0.0000673   9943.00391    13292.17969
  16172.0     0.0000618   9944.40820    13345.36230
  15474.0     0.0000646   9945.80957    13460.78027
  14776.0     0.0000677   9947.20703    13624.62500
  15779.0     0.0000634   9948.60254    13856.39746
  13581.0     0.0000736   9949.99414    14169.73730
  16384.0     0.0000610   9951.38281    14582.17480
  16086.0     0.0000622   9952.76758    15113.93457
  18488.0     0.0000541   9954.15039    15788.03320
  17091.0     0.0000585   9955.52930    16627.83984
  15993.0     0.0000625   9956.90527    17655.30859
  16996.0     0.0000588   9958.27832    18889.48047
  19198.0     0.0000521   9959.64746    20341.02930
  17701.0     0.0000565   9961.01367    22011.21875
  17303.0     0.0000578   9962.37598    23884.08594
  18506.0     0.0000540   9963.73633    25920.68945
  17808.0     0.0000562   9965.09277    28052.03320
  19210.0     0.0000521   9966.44531    30164.58594
  21213.0     0.0000471   9967.79590    32098.29883
  24915.0     0.0000401   9969.14258    33573.10547
  27618.0     0.0000362   9970.48535    34537.91406
  32720.0     0.0000306   9971.82617    34766.10156
  32123.0     0.0000311   9973.16211    34225.60938
  32726.0     0.0000306   9974.49609    33016.16406
  37028.0     0.0000270   9975.82617    31328.50977
  35631.0     0.0000281   9977.15332    29379.28516
  31733.0     0.0000315   9978.47656    27359.36914
  30736.0     0.0000325   9979.79590    25419.40625
  29738.0     0.0000336   9981.11328    23669.23438
  25541.0     0.0000392   9982.42676    22194.93555
  24043.0     0.0000416   9983.73633    21070.45313
  22246.0     0.0000450   9985.04297    20367.61328
  20949.0     0.0000477   9986.34570    20164.12305
  21051.0     0.0000475   9987.64551    20542.09375
  22154.0     0.0000451   9988.94141    21581.14844
  21856.0     0.0000458   9990.23438    23341.00977
  26159.0     0.0000382   9991.52441    25838.86719
  32362.0     0.0000309   9992.80957    29028.17969
  33364.0     0.0000300   9994.09277    32725.44141
  37167.0     0.0000269   9995.37207    36660.19141
  42770.0     0.0000234   9996.64746    40447.16016
  43672.0     0.0000229   9997.91895    43633.98047
  46475.0     0.0000215   9999.18750    45754.51563
  49978.0     0.0000200   10000.45313   46414.81641
  52980.0     0.0000189   10001.71484   45409.94531
  48383.0     0.0000207   10002.97266   42851.74609
  42786.0     0.0000234   10004.22754   39158.00391
  38688.0     0.0000258   10005.47754   34892.05078
  32391.0     0.0000309   10006.72559   30575.77539
  26694.0     0.0000375   10007.96973   26608.16602
  21997.0     0.0000455   10009.20996   23242.86523
  21699.0     0.0000461   10010.44629   20596.91602
  20102.0     0.0000497   10011.67969   18680.59766
  18505.0     0.0000540   10012.90918   17421.78516
  18408.0     0.0000543   10014.13477   16702.46680
  16610.0     0.0000602   10015.35742   16384.74414
  16713.0     0.0000598   10016.57617   16332.99121
  17016.0     0.0000588   10017.79102   16430.66406
  17919.0     0.0000558   10019.00293   16595.70703
  21722.0     0.0000460   10020.21094   16801.10156
  22424.0     0.0000446   10021.41504   17086.82031
  22627.0     0.0000442   10022.61523   17573.46289
  23830.0     0.0000420   10023.81250   18440.16797
  26733.0     0.0000374   10025.00488   19902.69727
  27536.0     0.0000363   10026.19531   22183.16406
  27239.0     0.0000367   10027.38086   25472.27930
  34142.0     0.0000293   10028.56250   29884.15820
  38945.0     0.0000257   10029.74121   35393.04688
  41247.0     0.0000242   10030.91602   41791.12500
  47350.0     0.0000211   10032.08691   48641.23047
  52653.0     0.0000190   10033.25391   55272.62891
  56856.0     0.0000176   10034.41699   60830.69531
  57659.0     0.0000173   10035.57617   64400.04688
  64962.0     0.0000154   10036.73242   65269.73438
  66365.0     0.0000151   10037.88477   63221.05078
  63368.0     0.0000158   10039.03320   58658.62500
  56971.0     0.0000176   10040.17773   52416.26172
  44174.0     0.0000226   10041.31836   45432.00781
  38877.0     0.0000257   10042.45508   38497.83984
  32880.0     0.0000304   10043.58887   32184.05273
  25983.0     0.0000385   10044.71777   26825.33203
  21986.0     0.0000455   10045.84375   22544.48242
  18789.0     0.0000532   10046.96484   19309.66211
  16192.0     0.0000618   10048.08301   16981.99414
  15695.0     0.0000637   10049.19727   15378.71191
  13698.0     0.0000730   10050.30664   14313.77148
  12101.0     0.0000826   10051.41309   13625.68164
  11004.0     0.0000909   10052.51563   13191.54590
  14107.0     0.0000709   10053.61426   12926.27930
  12910.0     0.0000775   10054.70898   12778.85645
  14313.0     0.0000699   10055.79980   12725.48926
  14916.0     0.0000670   10056.88672   12766.69141
  11820.0     0.0000846   10057.96875   12915.58301
  13123.0     0.0000762   10059.04785   13208.34473
  13526.0     0.0000739   10060.12305   13692.75586
  13329.0     0.0000750   10061.19434   14424.61328
  15632.0     0.0000640   10062.26172   15458.75977
  17635.0     0.0000567   10063.32422   16832.92969
  19539.0     0.0000512   10064.38379   18552.59570
  22442.0     0.0000446   10065.43945   20570.77930
  24045.0     0.0000416   10066.49023   22775.03906
  26148.0     0.0000382   10067.53711   24983.15234
  28451.0     0.0000351   10068.58008   26945.39648
  29855.0     0.0000335   10069.62012   28381.02539
  31358.0     0.0000319   10070.65527   29049.03125
  32161.0     0.0000311   10071.68652   28836.45117
  31064.0     0.0000322   10072.71387   27851.51563
  30168.0     0.0000331   10073.73633   26380.26953
  30471.0     0.0000328   10074.75586   24787.80273
  27474.0     0.0000364   10075.77148   23435.24609
  26577.0     0.0000376   10076.78223   22637.69727
  23981.0     0.0000417   10077.78906   22645.74805
  24084.0     0.0000415   10078.79199   23630.43164
  26087.0     0.0000383   10079.79102   25664.18359
  28191.0     0.0000355   10080.78613   28698.80469
  31894.0     0.0000314   10081.77637   32546.85547
  35297.0     0.0000283   10082.76270   36874.66016
  39501.0     0.0000253   10083.74512   41195.10156
  39304.0     0.0000254   10084.72363   44903.78906
  43108.0     0.0000232   10085.69824   47353.06250
  47311.0     0.0000211   10086.66797   48022.14844
  48514.0     0.0000206   10087.63477   46723.39063
  45618.0     0.0000219   10088.59570   43700.98828
  46221.0     0.0000216   10089.55371   39505.77344
  38825.0     0.0000258   10090.50781   34767.51172
  29528.0     0.0000339   10091.45703   30028.58984
  25332.0     0.0000395   10092.40234   25677.85742
  21635.0     0.0000462   10093.34277   21953.63477
  19239.0     0.0000520   10094.28027   18950.40430
  15142.0     0.0000660   10095.21289   16656.16992
  17246.0     0.0000580   10096.14160   14985.55371
  12949.0     0.0000772   10097.06543   13816.46582
  12453.0     0.0000803   10097.98535   13023.47754
  11956.0     0.0000836   10098.90137   12494.62207
  12760.0     0.0000784   10099.81348   12142.28809
  10563.0     0.0000947   10100.72070   11903.31543
  10867.0     0.0000920   10101.62402   11735.52734
  12370.0     0.0000808   10102.52246   11612.33105
  11774.0     0.0000849   10103.41699   11518.00000
  11078.0     0.0000903   10104.30762   11443.43750
  10781.0     0.0000928   10105.19336   11383.42383
  8885.0      0.0001125   10106.07617   11334.86719
  11689.0     0.0000856   10106.95313   11295.94727
  9892.0      0.0001011   10107.82715   11265.46387
  9596.0      0.0001042   10108.69629   11242.64941
  10600.0     0.0000943   10109.56055   11227.01563
  10503.0     0.0000952   10110.42090   11218.26270
  10807.0     0.0000925   10111.27734   11216.29004
  9211.0      0.0001086   10112.12891   11221.17480
  11514.0     0.0000869   10112.97656   11233.18457
  10918.0     0.0000916   10113.81934   11252.83301
  10022.0     0.0000998   10114.65820   11281.00391
  9126.0      0.0001096   10115.49316   11319.10840
  10329.0     0.0000968   10116.32324   11387.98633
  10133.0     0.0000987   10117.14844   11497.55371
  10237.0     0.0000977   10117.97070   11589.27246
  10941.0     0.0000914   10118.78711   11717.28613
  11245.0     0.0000889   10119.59961   11902.23340
  13348.0     0.0000749   10120.40820   12177.10840
  13252.0     0.0000755   10121.21289   12591.12207
  14056.0     0.0000711   10122.01172   13212.81836
  15860.0     0.0000631   10122.80762   14130.82617
  14364.0     0.0000696   10123.59766   15446.77539
  15068.0     0.0000664   10124.38477   17264.25000
  17072.0     0.0000586   10125.16602   19664.84570
  22376.0     0.0000447   10125.94336   22680.71484
  27979.0     0.0000357   10126.71680   26268.15820
  32083.0     0.0000312   10127.48535   30274.88672
  32587.0     0.0000307   10128.25000   34430.32031
  34491.0     0.0000290   10129.00977   38335.96875
  39695.0     0.0000252   10129.76465   41501.49219
  45799.0     0.0000218   10130.51563   43441.04688
  49903.0     0.0000200   10131.26172   43825.75000
  46407.0     0.0000215   10132.00391   42628.76563
  40911.0     0.0000244   10132.74121   40120.55469
  37015.0     0.0000270   10133.47461   36724.58594
  30819.0     0.0000324   10134.20313   32867.13672
  25923.0     0.0000386   10134.92676   28921.51172
  24528.0     0.0000408   10135.64648   25216.68359
  20532.0     0.0000487   10136.36230   21900.24609
  17236.0     0.0000580   10137.07227   19121.50391
  15040.0     0.0000665   10137.77832   16907.67969
  15044.0     0.0000665   10138.47949   15227.22363
  12448.0     0.0000803   10139.17676   13997.16504
  11652.0     0.0000858   10139.86914   13130.17285
  11456.0     0.0000873   10140.55762   12536.28711
  10761.0     0.0000929   10141.24023   12136.71875
  13365.0     0.0000748   10141.91992   11869.55273
  12069.0     0.0000829   10142.59375   11689.06738
  10773.0     0.0000928   10143.26367   11564.11719
  11577.0     0.0000864   10143.92871   11474.54688
  9182.0      0.0001089   10144.58887   11407.88379
  9786.0      0.0001022   10145.24512   11356.79297
  10890.0     0.0000918   10145.89648   11316.95020
  9794.0      0.0001021   10146.54395   11285.85547
  9199.0      0.0001087   10147.18652   11262.00098
  9203.0      0.0001087   10147.82422   11244.42090
  10807.0     0.0000925   10148.45703   11232.50391
  12512.0     0.0000799   10149.08496   11225.84766
  10316.0     0.0000969   10149.70898   11224.21191
  10120.0     0.0000988   10150.32910   11227.49902
  10925.0     0.0000915   10150.94336   11235.75488
  12029.0     0.0000831   10151.55371   11249.17773
  12433.0     0.0000804   10152.15918   11268.16406
  11938.0     0.0000838   10152.75977   11293.32813
  11542.0     0.0000866   10153.35547   11325.57520
  10147.0     0.0000986   10153.94727   11368.29102
  12051.0     0.0000830   10154.53418   11419.24219
  12356.0     0.0000809   10155.11719   11483.09082
  11160.0     0.0000896   10155.69434   11563.47852
  11165.0     0.0000896   10156.26758   11665.46777
  11669.0     0.0000857   10156.83594   11796.14160
  11174.0     0.0000895   10157.39941   11964.89160
  11278.0     0.0000887   10157.95801   12184.11426
  12483.0     0.0000801   10158.51270   12468.90918
  12887.0     0.0000776   10159.06250   12836.37207
  13492.0     0.0000741   10159.60742   13304.18750
  15096.0     0.0000662   10160.14746   13886.68164
  16301.0     0.0000613   10160.68262   14591.60352
  16506.0     0.0000606   10161.21387   15414.00098
  18410.0     0.0000543   10161.73926   16331.59473
  19015.0     0.0000526   10162.26074   17301.64453
  19919.0     0.0000502   10162.77734   18256.90039
  21924.0     0.0000456   10163.29004   19109.94531
  23229.0     0.0000430   10163.79688   19762.62305
  25533.0     0.0000392   10164.29980   20184.03516
  26138.0     0.0000383   10164.79688   20240.26563
  25643.0     0.0000390   10165.29004   20022.49023
  24547.0     0.0000407   10165.77832   19633.20508
  25352.0     0.0000394   10166.26270   19202.91602
  23657.0     0.0000423   10166.74121   18856.20313
  20462.0     0.0000489   10167.21484   18689.09375
  20266.0     0.0000493   10167.68457   18756.88281
  20071.0     0.0000498   10168.14941   19067.08398
  22376.0     0.0000447   10168.60938   19577.47461
  21181.0     0.0000472   10169.06445   20198.18945
  20085.0     0.0000498   10169.51465   20799.97852
  22190.0     0.0000451   10169.95996   21249.51953
  21795.0     0.0000459   10170.40039   21366.92383
  20300.0     0.0000493   10170.83691   21088.31055
  20605.0     0.0000485   10171.26758   20425.31641
  19509.0     0.0000513   10171.69434   19473.39258
  19314.0     0.0000518   10172.11621   18366.16406
  17019.0     0.0000588   10172.53223   17229.37500
  18024.0     0.0000555   10172.94434   16161.83594
  15129.0     0.0000661   10173.35156   15229.21680
  14134.0     0.0000708   10173.75391   14464.90723
  12839.0     0.0000779   10174.15137   13876.66309
  13844.0     0.0000722   10174.54492   13462.66016
  14649.0     0.0000683   10174.93262   13177.92969
  12153.0     0.0000823   10175.31543   13004.99414
  13558.0     0.0000738   10175.69336   12916.83789
  13663.0     0.0000732   10176.06738   12891.00195
  15168.0     0.0000659   10176.43555   12910.55469
  14873.0     0.0000672   10176.79980   12964.01660
  16178.0     0.0000618   10177.15820   13044.37012
  12683.0     0.0000788   10177.51270   13148.12598
  14088.0     0.0000710   10177.86230   13274.22754
  13793.0     0.0000725   10178.20605   13423.62500
  15198.0     0.0000658   10178.54590   13598.71875
  15703.0     0.0000637   10178.88086   13803.30371
  13908.0     0.0000719   10179.21094   14042.88965
  13813.0     0.0000724   10179.53516   14324.43652
  16819.0     0.0000595   10179.85547   14657.16504
  17024.0     0.0000587   10180.17090   15052.26074
  16829.0     0.0000594   10180.48145   15524.25293
  18934.0     0.0000528   10180.78711   16087.66797
  19239.0     0.0000520   10181.08691   16762.02930
  21344.0     0.0000469   10181.38281   17569.40039
  22549.0     0.0000443   10181.67383   18534.71484
  23454.0     0.0000426   10181.95996   19687.09375
  26259.0     0.0000381   10182.24121   21064.37109
  30464.0     0.0000328   10182.51758   22715.36914
  33070.0     0.0000302   10182.78809   24711.19141
  38675.0     0.0000259   10183.05469   27152.77148
  42280.0     0.0000237   10183.31641   30183.26758
  46885.0     0.0000213   10183.57324   33999.66406
  54790.0     0.0000183   10183.82520   38844.96094
  62896.0     0.0000159   10184.07129   44999.99609
  71601.0     0.0000140   10184.31348   52736.93359
  82906.0     0.0000121   10184.55078   62266.15234
  95911.0     0.0000104   10184.78223   73680.11719
  110316.0    9.06e-6     10185.00977   86862.28125
  124922.0    8.00e-6     10185.23145   101428.42188
  140327.0    7.13e-6     10185.44922   116625.46875
  152232.0    6.57e-6     10185.66113   131268.14063
  161837.0    6.18e-6     10185.86914   143759.10938
  170643.0    5.86e-6     10186.07129   152247.31250
  174248.0    5.74e-6     10186.26855   155076.28125
  170253.0    5.87e-6     10186.46191   151435.28125
  162259.0    6.16e-6     10186.64941   141777.60938
  146664.0    6.82e-6     10186.83203   127645.30469
  126769.0    7.89e-6     10187.00977   111060.72656
  101874.0    9.82e-6     10187.18262   93905.27344
  75880.0     0.0000132   10187.35059   77657.72656
  58385.0     0.0000171   10187.51367   63309.18359
  43990.0     0.0000227   10187.67090   51381.40234
  35996.0     0.0000278   10187.82422   42031.80078
  32601.0     0.0000307   10187.97266   35134.87891
  32207.0     0.0000310   10188.11523   30428.49023
  25212.0     0.0000397   10188.25391   27602.21094
  27917.0     0.0000358   10188.38672   26375.36719
  27923.0     0.0000358   10188.51465   26652.67773
  34328.0     0.0000291   10188.63867   28356.26172
  30233.0     0.0000331   10188.75684   31515.51172
  38839.0     0.0000257   10188.87012   36179.60938
  43844.0     0.0000228   10188.97852   42350.24219
  50450.0     0.0000198   10189.08203   49894.58594
  58955.0     0.0000170   10189.17969   58492.19922
  69061.0     0.0000145   10189.27344   67573.38281
  78266.0     0.0000128   10189.36133   76308.08594
  89471.0     0.0000112   10189.44531   83655.75781
  96977.0     0.0000103   10189.52344   88507.31250
  99382.0     0.0000101   10189.59766   90010.53125
  101788.0    9.82e-6     10189.66602   87902.98438
  91793.0     0.0000109   10189.72949   82626.89844
  84299.0     0.0000119   10189.78809   75079.82031
  71504.0     0.0000140   10189.84082   66280.16406
  59410.0     0.0000168   10189.88965   57139.71875
  47515.0     0.0000210   10189.93359   48398.08984
  39521.0     0.0000253   10189.97168   40577.36328
  32826.0     0.0000305   10190.00586   33964.20313
  28332.0     0.0000353   10190.03418   28648.71094
  23237.0     0.0000430   10190.05762   24560.71484
  18643.0     0.0000536   10190.07617   21541.39453
  17348.0     0.0000576   10190.08984   19391.46094
  18254.0     0.0000548   10190.09766   17911.13867
  16659.0     0.0000600   10190.10156   16928.99609
  16865.0     0.0000593   10190.09961   16309.72070
  17271.0     0.0000579   10190.09375   15957.94824
  15976.0     0.0000626   10190.08203   15812.45313
  15382.0     0.0000650   10190.06543   15838.76563
  16087.0     0.0000622   10190.04395   16025.42480
  16693.0     0.0000599   10190.01758   16356.43262
  17098.0     0.0000585   10189.98633   16831.50781
  16604.0     0.0000602   10189.94922   17440.44141
  17910.0     0.0000558   10189.90820   18163.33203
  18715.0     0.0000534   10189.86133   18965.92773
  19821.0     0.0000505   10189.80957   19800.16992
  22226.0     0.0000450   10189.75293   20605.46484
  22132.0     0.0000452   10189.69141   21319.72070
  23938.0     0.0000418   10189.62500   21899.65430
  24343.0     0.0000411   10189.55273   22341.26367
  23849.0     0.0000419   10189.47656   22689.18359
  25455.0     0.0000393   10189.39453   23025.50781
  26660.0     0.0000375   10189.30762   23458.25391
  30166.0     0.0000331   10189.21582   24123.62695
  29572.0     0.0000338   10189.11914   25199.53125
  30677.0     0.0000326   10189.01660   26923.00977
  34983.0     0.0000286   10188.91016   29591.61133
  38888.0     0.0000257   10188.79785   33543.43359
  41694.0     0.0000240   10188.68164   39115.31250
  44900.0     0.0000223   10188.55957   46563.70703
  56706.0     0.0000176   10188.43262   55993.41797
  68911.0     0.0000145   10188.29980   67258.55469
  80117.0     0.0000125   10188.16309   79895.86719
  87223.0     0.0000115   10188.02148   93091.35938
  97028.0     0.0000103   10187.87402   105653.90625
  99934.0     0.0000100   10187.72168   116119.90625
  116740.0    8.57e-6     10187.56445   122972.15625
  112545.0    8.89e-6     10187.40234   125117.60156
  113151.0    8.84e-6     10187.23535   122392.19531
  111757.0    8.95e-6     10187.06348   115703.62500
  108163.0    9.25e-6     10186.88574   106632.10938
  100068.0    9.99e-6     10186.70313   96850.87500
  89974.0     0.0000111   10186.51563   87721.15625
  77780.0     0.0000129   10186.32324   80121.76563
  78585.0     0.0000127   10186.12598   74434.46094
  76891.0     0.0000130   10185.92383   70556.57031
  76197.0     0.0000131   10185.71582   67999.05469
  71803.0     0.0000139   10185.50391   66019.21875
  71308.0     0.0000140   10185.28613   63874.95703
  69814.0     0.0000143   10185.06348   61087.26953
  67120.0     0.0000149   10184.83594   57598.12500
  61926.0     0.0000161   10184.60352   53710.57422
  55031.0     0.0000182   10184.36523   49876.35547
  50637.0     0.0000197   10184.12305   46505.82422
  46743.0     0.0000214   10183.87500   43875.83594
  36849.0     0.0000271   10183.62207   42082.42969
  37954.0     0.0000263   10183.36426   41037.26953
  38860.0     0.0000257   10183.10156   40479.93359
  39266.0     0.0000255   10182.83301   40026.97266
  39972.0     0.0000250   10182.56055   39268.12891
  41078.0     0.0000243   10182.28223   37897.90625
  36883.0     0.0000271   10182.00000   35824.93359
  35089.0     0.0000285   10181.71191   33174.99609
  32695.0     0.0000306   10181.41895   30193.05469
  27501.0     0.0000364   10181.12012   27144.83984
  23006.0     0.0000435   10180.81738   24252.01758
  19612.0     0.0000510   10180.50879   21677.21289
  18718.0     0.0000534   10180.19629   19517.46094
  16924.0     0.0000591   10179.87793   17807.51758
  15030.0     0.0000665   10179.55469   16534.70703
  13135.0     0.0000761   10179.22656   15649.27637
  12041.0     0.0000830   10178.89258   15082.06641
  12147.0     0.0000823   10178.55469   14755.31445
  12453.0     0.0000803   10178.21191   14591.21680
  11659.0     0.0000858   10177.86328   14517.11719
  12365.0     0.0000809   10177.50977   14467.85547
  14070.0     0.0000711   10177.15137   14390.03223
  11876.0     0.0000842   10176.78809   14248.83105
  11982.0     0.0000835   10176.41992   14033.78711
  11988.0     0.0000834   10176.04590   13757.29785
  11394.0     0.0000878   10175.66797   13444.08301
  12399.0     0.0000807   10175.28418   13120.92285
  10705.0     0.0000934   10174.89551   12810.28223
  9911.0      0.0001009   10174.50195   12527.98730
  11117.0     0.0000900   10174.10352   12283.66992
  9823.0      0.0001018   10173.70020   12080.81445
  10029.0     0.0000997   10173.29199   11918.45508
  9934.0      0.0001007   10172.87793   11792.43945
  10740.0     0.0000931   10172.45898   11696.91895
  9546.0      0.0001048   10172.03613   11625.85840
  9752.0      0.0001025   10171.60742   11586.26367
  9758.0      0.0001025   10171.17383   11548.77344
  9164.0      0.0001091   10170.73535   11522.52441
  10269.0     0.0000974   10170.29199   11505.35156
  9375.0      0.0001067   10169.84277   11496.04102
  10781.0     0.0000928   10169.38965   11494.15430
  10087.0     0.0000991   10168.93066   11499.96973
  9793.0      0.0001021   10168.46680   11514.53906
  12299.0     0.0000813   10167.99805   11539.90430
  8804.0      0.0001136   10167.52539   11579.50195
  8910.0      0.0001122   10167.04688   11638.79102
  10416.0     0.0000960   10166.56250   11726.01074
  8722.0      0.0001147   10166.07422   11853.05859
  9828.0      0.0001018   10165.58105   12036.55762
  10233.0     0.0000977   10165.08203   12298.29004
  9939.0      0.0001006   10164.57910   12665.93359
  11245.0     0.0000889   10164.07031   13172.09766
  10451.0     0.0000957   10163.55664   13852.82520
  12657.0     0.0000790   10163.03809   14745.22070
  13963.0     0.0000716   10162.51465   15880.78906
  15968.0     0.0000626   10161.98633   17279.95898
  16874.0     0.0000593   10161.45313   18940.22266
  18180.0     0.0000550   10160.91504   20826.95117
  22786.0     0.0000439   10160.37109   22870.17383
  23392.0     0.0000427   10159.82324   24964.66992
  24397.0     0.0000410   10159.26953   26984.76563
  26103.0     0.0000383   10158.71094   28784.92188
  28009.0     0.0000357   10158.14844   30198.52148
  28315.0     0.0000353   10157.58008   31049.15039
  29521.0     0.0000339   10157.00684   31197.30078
  29926.0     0.0000334   10156.42871   30617.33203
  27032.0     0.0000370   10155.84570   29437.35156
  26738.0     0.0000374   10155.25781   27900.62891
  25644.0     0.0000390   10154.66504   26277.03906
  23449.0     0.0000426   10154.06738   24796.47266
  22555.0     0.0000443   10153.46387   23612.72266
  20761.0     0.0000482   10152.85645   22797.08008
  19767.0     0.0000506   10152.24414   22337.58984
  22072.0     0.0000453   10151.62598   22147.01172
  22878.0     0.0000437   10151.00391   22079.81445
  20584.0     0.0000486   10150.37598   21966.85547
  18689.0     0.0000535   10149.74316   21639.62891
  19295.0     0.0000518   10149.10645   21016.36133
  19801.0     0.0000505   10148.46387   20103.83594
  19006.0     0.0000526   10147.81641   18983.25000
  16412.0     0.0000609   10147.16406   17763.01172
  14618.0     0.0000684   10146.50684   16545.83789
  14123.0     0.0000708   10145.84570   15412.05176
  13029.0     0.0000768   10145.17871   14414.41797
  12535.0     0.0000798   10144.50684   13581.02344
  10940.0     0.0000914   10143.83008   12916.53027
  10446.0     0.0000957   10143.14844   12409.46680
  10752.0     0.0000930   10142.46191   12037.84961
  10857.0     0.0000921   10141.76953   11775.23145
  10963.0     0.0000912   10141.07422   11596.28027
  10468.0     0.0000955   10140.37305   11479.24512
  10574.0     0.0000946   10139.66602   11407.97852
  10379.0     0.0000963   10138.95508   11372.17188
  11185.0     0.0000894   10138.23926   11367.38672
  11190.0     0.0000894   10137.51855   11395.10352
  10096.0     0.0000990   10136.79297   11462.94727
  11201.0     0.0000893   10136.06250   11585.11816
  10407.0     0.0000961   10135.32715   11782.72949
  10912.0     0.0000916   10134.58691   12083.66699
  11918.0     0.0000839   10133.84180   12520.27344
  11423.0     0.0000875   10133.09082   13126.28516
  15629.0     0.0000640   10132.33594   13929.76855
  13034.0     0.0000767   10131.57715   14952.30273
  13440.0     0.0000744   10130.81152   16172.55176
  17445.0     0.0000573   10130.04297   17558.63477
  17550.0     0.0000570   10129.26855   19036.34180
  19256.0     0.0000519   10128.48926   20490.55469
  19361.0     0.0000517   10127.70508   21769.18555
  22166.0     0.0000451   10126.91602   22699.74414
  22272.0     0.0000449   10126.12207   23125.04883
  23377.0     0.0000428   10125.32422   22961.44531
  18982.0     0.0000527   10124.52051   22237.83789
  19388.0     0.0000516   10123.71191   21083.66406
  21593.0     0.0000463   10122.89941   19672.01172
  18598.0     0.0000538   10122.08105   18170.15820
  15403.0     0.0000649   10121.25879   16710.61914
  13209.0     0.0000757   10120.43066   15387.25879
  13114.0     0.0000763   10119.59863   14255.08789
  14419.0     0.0000694   10118.76172   13334.35449
  12124.0     0.0000825   10117.91992   12619.97754
  10829.0     0.0000923   10117.07324   12088.21387
  10834.0     0.0000923   10116.22168   11706.93945
  11139.0     0.0000898   10115.36523   11442.05176
  10844.0     0.0000922   10114.50391   11262.34277
  10350.0     0.0000966   10113.63770   11142.56934
  9755.0      0.0001025   10112.76758   11063.67090
  10760.0     0.0000929   10111.89160   11012.55566
  10765.0     0.0000929   10111.01172   10980.92969
  10370.0     0.0000964   10110.12695   10959.64844
  10575.0     0.0000946   10109.23730   10956.42969
  10680.0     0.0000936   10108.34277   10967.81348
  10085.0     0.0000992   10107.44336   10997.61523
  10389.0     0.0000963   10106.53906   11052.86133
  9394.0      0.0001065   10105.62988   11144.28418
  10199.0     0.0000980   10104.71680   11291.38574
  11304.0     0.0000885   10103.79883   11503.32227
  10209.0     0.0000980   10102.87500   11805.98633
  10814.0     0.0000925   10101.94727   12220.38574
  13318.0     0.0000751   10101.01465   12763.74121
  14423.0     0.0000693   10100.07813   13445.10352
  13828.0     0.0000723   10099.13574   14253.95117
  13633.0     0.0000734   10098.18945   15164.46875
  15437.0     0.0000648   10097.23828   16125.35938
  15842.0     0.0000631   10096.28125   17061.00781
  16147.0     0.0000619   10095.32129   17871.83984
  15951.0     0.0000627   10094.35547   18447.39844
  16356.0     0.0000611   10093.38477   18690.40625
  19061.0     0.0000525   10092.41016   18553.86328
  19565.0     0.0000511   10091.43066   18063.36523
  17770.0     0.0000563   10090.44629   17305.78906
  16874.0     0.0000593   10089.45703   16392.27344
  16479.0     0.0000607   10088.46387   15427.98730
  13683.0     0.0000731   10087.46484   14496.50000
  12888.0     0.0000776   10086.46191   13655.22168
  13492.0     0.0000741   10085.45508   12938.24121
  12496.0     0.0000800   10084.44238   12357.60059
  13101.0     0.0000763   10083.42480   11909.47168
  10205.0     0.0000980   10082.40332   11578.89648
  11209.0     0.0000892   10081.37695   11345.09668
  9714.0      0.0001029   10080.34668   11186.58203
  11118.0     0.0000899   10079.31055   11083.63672
  11622.0     0.0000860   10078.27051   11023.20898
  11226.0     0.0000891   10077.22559   10987.46875
  10531.0     0.0000950   10076.17676   10970.92480
  11335.0     0.0000882   10075.12207   10968.18945
  10939.0     0.0000914   10074.06348   10976.05273
  11043.0     0.0000906   10073.00000   10992.83496
  10647.0     0.0000939   10071.93262   11017.93652
  11351.0     0.0000881   10070.85938   11051.59375
  10755.0     0.0000930   10069.78320   11094.81641
  10359.0     0.0000965   10068.70117   11149.67969
  9963.0      0.0001004   10067.61523   11219.76758
  11467.0     0.0000872   10066.52441   11311.18750
  12471.0     0.0000802   10065.42871   11434.15527
  12375.0     0.0000808   10064.32910   11604.91211
  11779.0     0.0000849   10063.22461   11848.72949
  11682.0     0.0000856   10062.11523   12202.45313
  12486.0     0.0000801   10061.00098   12716.84277
  14090.0     0.0000710   10059.88281   13457.69629
  13494.0     0.0000741   10058.76074   14505.45508
  16697.0     0.0000599   10057.63281   15935.44824
  18801.0     0.0000532   10056.50098   17824.19727
  21205.0     0.0000472   10055.36523   20217.91211
  25208.0     0.0000397   10054.22363   23118.16406
  28012.0     0.0000357   10053.07813   26445.64844
  31215.0     0.0000320   10051.92871   30075.73047
  36119.0     0.0000277   10050.77441   33754.70313
  40922.0     0.0000244   10049.61523   37148.88281
  44426.0     0.0000225   10048.45215   39853.55078
  47129.0     0.0000212   10047.28418   41460.70313
  48933.0     0.0000204   10046.11133   41682.54297
  44736.0     0.0000224   10044.93457   40472.83203
  46139.0     0.0000217   10043.75293   38055.09375
  44842.0     0.0000223   10042.56738   34817.70703
  36646.0     0.0000273   10041.37695   31181.68359
  31449.0     0.0000318   10040.18262   27505.48633
  27252.0     0.0000367   10038.98242   24059.96680
  22255.0     0.0000449   10037.77930   21021.58203
  18658.0     0.0000536   10036.57031   18477.97656
  15761.0     0.0000634   10035.35840   16448.05664
  15164.0     0.0000659   10034.14160   14895.14355
  13067.0     0.0000765   10032.91992   13752.09863
  13470.0     0.0000742   10031.69434   12937.98730
  12173.0     0.0000821   10030.46387   12372.45703
  11576.0     0.0000864   10029.22949   11986.30957
  12179.0     0.0000821   10027.99023   11724.08594
  11582.0     0.0000863   10026.74609   11545.23730
  10685.0     0.0000936   10025.49902   11421.73828
  11087.0     0.0000902   10024.24609   11335.26660
  10490.0     0.0000953   10022.98926   11274.69043
  8993.0      0.0001112   10021.72852   11245.48828
  8895.0      0.0001124   10020.46289   11221.14453
  9298.0      0.0001076   10019.19336   11212.96484
  9600.0      0.0001042   10017.91895   11222.97266
  12203.0     0.0000819   10016.64063   11256.03809
  11405.0     0.0000877   10015.35742   11320.73438
  9408.0      0.0001063   10014.07031   11430.39746
  10810.0     0.0000925   10012.77930   11604.18359
  9913.0      0.0001009   10011.48340   11867.85352
  12215.0     0.0000819   10010.18262   12252.83301
  12017.0     0.0000832   10008.87793   12794.55664
  14319.0     0.0000698   10007.56934   13527.24902
  12822.0     0.0000780   10006.25684   14477.24512
  15124.0     0.0000661   10004.93848   15655.33301
  15426.0     0.0000648   10003.61719   17046.27344
  15628.0     0.0000640   10002.29102   18603.36328
  18230.0     0.0000549   10000.96094   20240.32813
  22632.0     0.0000442   9999.62695    21832.10352
  23534.0     0.0000425   9998.28809    23211.42188
  23836.0     0.0000420   9996.94434    24196.42188
  24538.0     0.0000408   9995.59766    24626.88281
  25240.0     0.0000396   9994.24512    24422.81445
  25041.0     0.0000399   9992.88965    23623.96094
  22543.0     0.0000444   9991.52930    22370.39453
  22345.0     0.0000448   9990.16602    20846.62695
  20747.0     0.0000482   9988.79688    19232.17383
  17848.0     0.0000560   9987.42383    17658.50000
  15650.0     0.0000639   9986.04688    16231.74316
  14351.0     0.0000697   9984.66602    15020.15137
  13353.0     0.0000749   9983.28027    14038.02246
  11955.0     0.0000836   9981.89063    13294.46973
  13056.0     0.0000766   9980.49707    12776.37988
  12557.0     0.0000796   9979.09961    12464.65039
  11859.0     0.0000843   9977.69727    12343.19434
  12960.0     0.0000772   9976.29102    12405.93555
  14462.0     0.0000691   9974.88086    12659.76563
  14763.0     0.0000677   9973.46582    13124.14453
  14264.0     0.0000701   9972.04785    13826.66992
  14565.0     0.0000687   9970.62402    14796.23340
  16267.0     0.0000615   9969.19727    16051.02148
  18368.0     0.0000544   9967.76660    17588.97266
  19069.0     0.0000524   9966.33105    19374.19727
  20970.0     0.0000477   9964.89160    21328.63086
  24971.0     0.0000400   9963.44824    23328.26172
  25572.0     0.0000391   9962.00098    25198.19531
  26173.0     0.0000382   9960.54883    26726.23242
  28374.0     0.0000352   9959.09277    27690.29102
  29775.0     0.0000336   9957.63281    27921.90234
  30376.0     0.0000329   9956.16895    27374.35938
  29377.0     0.0000340   9954.70117    26146.42578
  27878.0     0.0000359   9953.22949    24451.45898
  25278.0     0.0000396   9951.75293    22485.73047
  23379.0     0.0000428   9950.27344    20465.56641
  20680.0     0.0000484   9948.78906    18544.29688
  18880.0     0.0000530   9947.30078    16827.54492
  17881.0     0.0000559   9945.80859    15372.29102
  14682.0     0.0000681   9944.31152    14197.17676
  11882.0     0.0000842   9942.81250    13290.10059
  11783.0     0.0000849   9941.30762    12618.49414
  12683.0     0.0000788   9939.79980    12141.34863
  13584.0     0.0000736   9938.28711    11816.10254
  11184.0     0.0000894   9936.77051    11605.58887
  10785.0     0.0000927   9935.25098    11480.76855
  9885.0      0.0001012   9933.72656    11422.11816
  9786.0      0.0001022   9932.19824    11419.95703
  10086.0     0.0000991   9930.66602    11473.93457
  11386.0     0.0000878   9929.12988    11594.56348
  10287.0     0.0000972   9927.59082    11794.61719
  12187.0     0.0000821   9926.04590    12100.05664
  12587.0     0.0000794   9924.49902    12537.08887
  13587.0     0.0000736   9922.94727    13141.77051
  13587.0     0.0000736   9921.39160    13938.59766
  15588.0     0.0000642   9919.83203    14944.57715
  15588.0     0.0000642   9918.26855    16160.66016
  17288.0     0.0000578   9916.70117    17562.70898
  18788.0     0.0000532   9915.12988    19098.32813
  24388.0     0.0000410   9913.55371    20679.86133
  23788.0     0.0000420   9911.97559    22184.71484
  25688.0     0.0000389   9910.39258    23465.32031
  24288.0     0.0000412   9908.80566    24372.86914
  26388.0     0.0000379   9907.21582    24803.66602
  26488.0     0.0000378   9905.62109    24732.50781
  26387.0     0.0000379   9904.02246    24210.46875
  24687.0     0.0000405   9902.42090    23326.53906
  25287.0     0.0000395   9900.81543    22175.50586
  24187.0     0.0000413   9899.20508    20853.42969
  19887.0     0.0000503   9897.59180    19443.52344
  19886.0     0.0000503   9895.97461    18045.17383
  18486.0     0.0000541   9894.35352    16739.14453
  15986.0     0.0000626   9892.72949    15584.92871
  15685.0     0.0000638   9891.10059    14615.98145
  14985.0     0.0000667   9889.46777    13846.81250
  12884.0     0.0000776   9887.83203    13278.55566
  11884.0     0.0000841   9886.19238    12904.95996
  11783.0     0.0000849   9884.54883    12718.11426
  12683.0     0.0000788   9882.90137    12710.40039
  12782.0     0.0000782   9881.25000    12875.83398
  12282.0     0.0000814   9879.59570    13208.43945
  13081.0     0.0000764   9877.93750    13699.86133
  12381.0     0.0000808   9876.27539    14334.56543
  12580.0     0.0000795   9874.60938    15086.75684
  14179.0     0.0000705   9872.94043    15915.52441
  15079.0     0.0000663   9871.26660    16762.67188
  15378.0     0.0000650   9869.59082    17552.95898
  16777.0     0.0000596   9867.91016    18196.44727
  18077.0     0.0000553   9866.22559    18604.11914
  17276.0     0.0000579   9864.53809    18712.02344
  18775.0     0.0000533   9862.84668    18508.48828
  16874.0     0.0000593   9861.15137    18040.15625
  16373.0     0.0000611   9859.45313    17393.94727
  15973.0     0.0000626   9857.75098    16669.05273
  16372.0     0.0000611   9856.04492    15959.48828
  14971.0     0.0000668   9854.33594    15345.37988
  14270.0     0.0000701   9852.62207    14894.67188
  14569.0     0.0000686   9850.90625    14642.64258
  15368.0     0.0000651   9849.18555    14620.94629
  14367.0     0.0000696   9847.46191    14837.50098
  15666.0     0.0000638   9845.73438    15280.74414
  15865.0     0.0000630   9844.00391    15920.12500
  16064.0     0.0000623   9842.26953    16704.94531
  19863.0     0.0000503   9840.53125    17565.87891
  18462.0     0.0000542   9838.79004    18414.36719
  19760.0     0.0000506   9837.04590    19149.09766
  20259.0     0.0000494   9835.29688    19667.27148
  22558.0     0.0000443   9833.54492    19896.16797
  23757.0     0.0000421   9831.78906    19818.36328
  22056.0     0.0000453   9830.03027    19477.73242
  18454.0     0.0000542   9828.26855    18955.88867
  19153.0     0.0000522   9826.50195    18337.63867
  17152.0     0.0000583   9824.73340    17689.45313
  16851.0     0.0000593   9822.96094    17050.23828
  16749.0     0.0000597   9821.18359    16434.81836
  16048.0     0.0000623   9819.40430    15842.81543
  15047.0     0.0000665   9817.62109    15271.37598
  14145.0     0.0000707   9815.83496    14726.19629
  13744.0     0.0000728   9814.04492    14221.07422
  12342.0     0.0000810   9812.25195    13773.94336
  12541.0     0.0000797   9810.45605    13408.06250
  12440.0     0.0000804   9808.65527    13129.59277
  13038.0     0.0000767   9806.85254    12963.47656
  12137.0     0.0000824   9805.04492    12933.62109
  13535.0     0.0000739   9803.23535    13071.28809
  13534.0     0.0000739   9801.42188    13416.40137
  13232.0     0.0000756   9799.60547    14019.75293
  14730.0     0.0000679   9797.78516    14932.99414
  17729.0     0.0000564   9795.96191    16213.18652
  19227.0     0.0000520   9794.13477    17904.33008
  20126.0     0.0000497   9792.30469    20025.53516
  22624.0     0.0000442   9790.47168    22558.38867
  22522.0     0.0000444   9788.63574    25428.54883
  25421.0     0.0000393   9786.79590    28500.73438
  31019.0     0.0000322   9784.95215    31566.97070
  37317.0     0.0000268   9783.10547    34350.47656
  39416.0     0.0000254   9781.25586    36527.99609
  41114.0     0.0000243   9779.40332    37781.89844
  40012.0     0.0000250   9777.54688    37902.54688
  38710.0     0.0000258   9775.68750    36875.91016
  37509.0     0.0000267   9773.82520    34895.52344
  34507.0     0.0000290   9771.95996    32277.36719
  32105.0     0.0000311   9770.09082    29361.06250
  28003.0     0.0000357   9768.21875    26439.71484
  24201.0     0.0000413   9766.34277    23761.85352
  20200.0     0.0000495   9764.46484    21446.11133
  18798.0     0.0000532   9762.58301    19603.17969
  18296.0     0.0000547   9760.69922    18269.94922
  17894.0     0.0000559   9758.81055    17437.11719
  18392.0     0.0000544   9756.91992    17066.44141
  17490.0     0.0000572   9755.02539    17080.01172
  17788.0     0.0000562   9753.12793    17465.64063
  17286.0     0.0000579   9751.22852    18145.57227
  18584.0     0.0000538   9749.32422    19074.18945
  18882.0     0.0000530   9747.41797    20215.62695
  21880.0     0.0000457   9745.50879    21548.24219
  22678.0     0.0000441   9743.59570    23072.71289
  23976.0     0.0000417   9741.67969    24809.28320
  26174.0     0.0000382   9739.76074    26784.08594
  27172.0     0.0000368   9737.83887    28994.54883
  27470.0     0.0000364   9735.91406    31380.85742
  27968.0     0.0000358   9733.98633    33811.21875
  30066.0     0.0000333   9732.05566    36077.48438
  29664.0     0.0000337   9730.12207    37923.41797
  34962.0     0.0000286   9728.18457    39088.57813
  38160.0     0.0000262   9726.24414    39372.98438
  34358.0     0.0000291   9724.30176    38688.87109
  33955.0     0.0000295   9722.35645    37095.05469
  38053.0     0.0000263   9720.40723    34759.96484
  33651.0     0.0000297   9718.45508    31958.49219
  29749.0     0.0000336   9716.50000    28976.57422
  25047.0     0.0000399   9714.54297    26063.53906
  23545.0     0.0000425   9712.58301    23416.01172
  19442.0     0.0000514   9710.61816    21170.45703
  18140.0     0.0000551   9708.65234    19417.59766
  16738.0     0.0000597   9706.68359    18212.26758
  17036.0     0.0000587   9704.71094    17586.64063
  17433.0     0.0000574   9702.73633    17563.91602
  18031.0     0.0000555   9700.75781    18163.70117
  19929.0     0.0000502   9698.77734    19402.13086
  21827.0     0.0000458   9696.79395    21283.08008
  24024.0     0.0000416   9694.80664    23786.51172
  26822.0     0.0000373   9692.81836    26847.14258
  28420.0     0.0000352   9690.82520    30343.40039
  30418.0     0.0000329   9688.83105    34078.31641
  36215.0     0.0000276   9686.83301    37773.87891
  39413.0     0.0000254   9684.83203    41077.01563
  43711.0     0.0000229   9682.83008    43580.47266
  45008.0     0.0000222   9680.82324    44906.21484
  45506.0     0.0000220   9678.81445    44821.80469
  45604.0     0.0000219   9676.80371    43345.75391
  44401.0     0.0000225   9674.78809    40739.49219
  41199.0     0.0000243   9672.77148    37402.36328
  38096.0     0.0000262   9670.75195    33743.33984
  32494.0     0.0000308   9668.72852    30113.79883
  26392.0     0.0000379   9666.70410    26778.27539
  23689.0     0.0000422   9664.67578    23907.82422
  21987.0     0.0000455   9662.64551    21591.36523
  20084.0     0.0000498   9660.61230    19839.49219
  17282.0     0.0000579   9658.57617    18604.14258
  16280.0     0.0000614   9656.53711    17793.12500
  16677.0     0.0000600   9654.49609    17287.44922
  17175.0     0.0000582   9652.45313    16959.76563
  15572.0     0.0000642   9650.40625    16691.31055
  14170.0     0.0000706   9648.35645    16392.90430
  15467.0     0.0000647   9646.30469    16020.31641
  15965.0     0.0000626   9644.25098    15575.00195
  15363.0     0.0000651   9642.19434    15090.84961
  14260.0     0.0000701   9640.13477    14615.64941
  12858.0     0.0000778   9638.07227    14200.26465
  13255.0     0.0000754   9636.00781    13892.94336
  11353.0     0.0000881   9633.94043    13736.91113
  13950.0     0.0000717   9631.87109    13772.04492
  14348.0     0.0000697   9629.79883    14021.06348
  14645.0     0.0000683   9627.72363    14503.59180
  14743.0     0.0000678   9625.64648    15221.05078
  15640.0     0.0000639   9623.56738    16156.39063
  16038.0     0.0000624   9621.48535    17268.84570
  17635.0     0.0000567   9619.39941    18494.52344
  17833.0     0.0000561   9617.31250    19736.66211
  20730.0     0.0000482   9615.22363    20876.01172
  22528.0     0.0000444   9613.13184    21773.59375
  23925.0     0.0000418   9611.03711    22292.42188
  24823.0     0.0000403   9608.93945    22338.53711
  23020.0     0.0000434   9606.83984    21897.56055
  25618.0     0.0000390   9604.73828    21042.00391
  23115.0     0.0000433   9602.63379    19898.00977
  19013.0     0.0000526   9600.52832    18604.42578
  17010.0     0.0000588   9598.41797    17281.97070
  17208.0     0.0000581   9596.30664    16024.84863
  16105.0     0.0000621   9594.19336    14898.38086
  12603.0     0.0000793   9592.07617    13942.17578
  12300.0     0.0000813   9589.95801    13164.29004
  11798.0     0.0000848   9587.83789    12564.38965
  10795.0     0.0000926   9585.71387    12129.74316
  9693.0      0.0001032   9583.58984    11837.47852
  9890.0      0.0001011   9581.46094    11670.54199
  10388.0     0.0000963   9579.33105    11615.67090
  11485.0     0.0000871   9577.19922    11667.30664
  12083.0     0.0000828   9575.06445    11828.68848
  11280.0     0.0000887   9572.92871    12121.99414
  11778.0     0.0000849   9570.78809    12541.55664
  12175.0     0.0000821   9568.64746    13116.07422
  12772.0     0.0000783   9566.50391    13859.88379
  12870.0     0.0000777   9564.35742    14777.08301
  14367.0     0.0000696   9562.20996    15855.97070
  16265.0     0.0000615   9560.05957    17072.03320
  17562.0     0.0000569   9557.90723    18354.47852
  18760.0     0.0000533   9555.75293    19628.03711
  20057.0     0.0000499   9553.59570    20784.16797
  20755.0     0.0000482   9551.43750    21698.35547
  21952.0     0.0000456   9549.27637    22255.00000
  22950.0     0.0000436   9547.11328    22383.78711
  22847.0     0.0000438   9544.94727    22091.14063
  21445.0     0.0000466   9542.78027    21456.16211
  19442.0     0.0000514   9540.61035    20596.03320
  18440.0     0.0000542   9538.43945    19626.35352
  18638.0     0.0000537   9536.26563    18640.74023
  18535.0     0.0000540   9534.08887    17702.64063
  16033.0     0.0000624   9531.91113    16850.71875
  15530.0     0.0000644   9529.73145    16107.33203
  15528.0     0.0000644   9527.54980    15489.65234
  14725.0     0.0000679   9525.36621    15020.75977
  15623.0     0.0000640   9523.17969    14725.64648
  13720.0     0.0000729   9520.99121    14631.64648
  15518.0     0.0000644   9518.80176    14761.15137
  16015.0     0.0000624   9516.60840    15132.34570
  16713.0     0.0000598   9514.41602    15757.41113
  16510.0     0.0000606   9512.21875    16632.20898
  15708.0     0.0000637   9510.02148    17732.58008
  18306.0     0.0000546   9507.82129    19009.94727
  22003.0     0.0000454   9505.61914    20389.42969
  23101.0     0.0000433   9503.41504    21765.65234
  22598.0     0.0000443   9501.20996    23009.29297
  21596.0     0.0000463   9499.00195    23979.63477
  23994.0     0.0000417   9496.79297    24558.87500
  26591.0     0.0000376   9494.58008    24691.66406
  25089.0     0.0000399   9492.36719    24402.03516
  26186.0     0.0000382   9490.15234    23773.09766
  24784.0     0.0000403   9487.93457    22907.21094
  21882.0     0.0000457   9485.71680    21897.71289
  22679.0     0.0000441   9483.49512    20822.66406
  22177.0     0.0000451   9481.27246    19756.71680
  19675.0     0.0000508   9479.04883    18778.32813
  20672.0     0.0000484   9476.82129    17972.91992
  21370.0     0.0000468   9474.59375    17427.14844
  18468.0     0.0000541   9472.36426    17225.93359
  18365.0     0.0000545   9470.13281    17453.92383
  20263.0     0.0000494   9467.89941    18195.39648
  22761.0     0.0000439   9465.66309    19530.12695
  23459.0     0.0000426   9463.42676    21522.94531
  25756.0     0.0000388   9461.18848    24211.07422
  28454.0     0.0000351   9458.94824    27581.32031
  34052.0     0.0000294   9456.70605    31559.65820
  34650.0     0.0000289   9454.46191    35981.78516
  40847.0     0.0000245   9452.21680    40595.42969
  45245.0     0.0000221   9449.96973    45052.58594
  49243.0     0.0000203   9447.72070    48911.58984
  53741.0     0.0000186   9445.46973    51690.91406
  59639.0     0.0000168   9443.21777    52963.80078
  57036.0     0.0000175   9440.96387    52507.51953
  54534.0     0.0000183   9438.70898    50397.79688
  53932.0     0.0000185   9436.45215    46976.76563
  51230.0     0.0000195   9434.19238    42713.37109
  42428.0     0.0000236   9431.93262    38076.88672
  37626.0     0.0000266   9429.67090    33462.54297
  33323.0     0.0000300   9427.40625    29165.15625
  26821.0     0.0000373   9425.14258    25389.16797
  21019.0     0.0000476   9422.87500    22248.82227
  19617.0     0.0000510   9420.60742    19790.95508
  18715.0     0.0000534   9418.33789    18009.17578
  17313.0     0.0000578   9416.06641    16862.31445
  16611.0     0.0000602   9413.79492    16294.01758
  16309.0     0.0000613   9411.51953    16241.27637
  18007.0     0.0000555   9409.24414    16640.80469
  19405.0     0.0000515   9406.96680    17431.62695
  23103.0     0.0000433   9404.68750    18532.44922
  30801.0     0.0000325   9402.40820    19861.34961
  36599.0     0.0000273   9400.12695    21316.00781
  36597.0     0.0000273   9397.84277    22758.31836
  30895.0     0.0000324   9395.55957    24034.45117
  25493.0     0.0000392   9393.27246    24972.47461
  22791.0     0.0000439   9390.98535    25416.66406
  22089.0     0.0000453   9388.69727    25275.65234
  22888.0     0.0000437   9386.40625    24558.91016
  23486.0     0.0000426   9384.11523    23372.47070
  18384.0     0.0000544   9381.82227    21873.18945
  18682.0     0.0000535   9379.52832    20223.59961
  19580.0     0.0000511   9377.23340    18560.75586
  17078.0     0.0000586   9374.93555    16989.73047
  16977.0     0.0000589   9372.63770    15581.48047
  15075.0     0.0000663   9370.33887    14374.33301
  13773.0     0.0000726   9368.03809    13381.29883
  11771.0     0.0000850   9365.73633    12593.30957
  11170.0     0.0000895   9363.43164    11988.20996
  9868.0      0.0001013   9361.12793    11536.30664
  9566.0      0.0001045   9358.82227    11205.78516
  11164.0     0.0000896   9356.51563    10967.48828
  12263.0     0.0000815   9354.20605    10796.40234
  10761.0     0.0000929   9351.89648    10674.73145
  10060.0     0.0000994   9349.58594    10584.47656
  10058.0     0.0000994   9347.27441    10517.12012
  10556.0     0.0000947   9344.96094    10465.87988
  9755.0      0.0001025   9342.64551    10426.32715
  10253.0     0.0000975   9340.33105    10395.80566
  10652.0     0.0000939   9338.01367    10372.77930
  10250.0     0.0000976   9335.69629    10356.53711
  10849.0     0.0000922   9333.37793    10347.05859
  11147.0     0.0000897   9331.05664    10344.99512
  10246.0     0.0000976   9328.73535    10351.85547
  11044.0     0.0000905   9326.41309    10370.28809
  10143.0     0.0000986   9324.08887    10404.47461
  8941.0      0.0001118   9321.76563    10460.54590
  10840.0     0.0000923   9319.43945    10547.01465
  10538.0     0.0000949   9317.11328    10674.83398
  11237.0     0.0000890   9314.78516    10857.07422
  11436.0     0.0000874   9312.45605    11108.20410
  11434.0     0.0000875   9310.12598    11443.68555
  11733.0     0.0000852   9307.79492    11871.19531
  11832.0     0.0000845   9305.46289    12397.34277
  11930.0     0.0000838   9303.13086    13017.85645
  11629.0     0.0000860   9300.79590    13717.17773
  12728.0     0.0000786   9298.46191    14465.21777
  14327.0     0.0000698   9296.12598    15218.08984
  14425.0     0.0000693   9293.78809    15917.57813
  14224.0     0.0000703   9291.45215    16496.02344
  15623.0     0.0000640   9289.11230    16886.23633
  16622.0     0.0000602   9286.77344    17036.32813
  16321.0     0.0000613   9284.43262    16928.53906
  15419.0     0.0000649   9282.09082    16588.73633
  14718.0     0.0000679   9279.74902    16079.88184
  15117.0     0.0000662   9277.40527    15482.39844
  15816.0     0.0000632   9275.06152    14877.42676
  15715.0     0.0000636   9272.71680    14335.97363
  13514.0     0.0000740   9270.37012    13917.10938
  13213.0     0.0000757   9268.02441    13666.95703
  14412.0     0.0000694   9265.67676    13618.78320
  14611.0     0.0000684   9263.32910    13793.32422
  14510.0     0.0000689   9260.97852    14198.33203
  14509.0     0.0000689   9258.62891    14827.64063
  15508.0     0.0000645   9256.27930    15659.96973
  17007.0     0.0000588   9253.92773    16658.59180
  18506.0     0.0000540   9251.57617    17768.09180
  18405.0     0.0000543   9249.22168    18915.66016
  19804.0     0.0000505   9246.86816    20010.83203
  19303.0     0.0000518   9244.51465    20955.62695
  24202.0     0.0000413   9242.15918    21664.08203
  25501.0     0.0000392   9239.80371    22082.23438
  25300.0     0.0000395   9237.44629    22199.93945
  24699.0     0.0000405   9235.08984    22043.37891
  22899.0     0.0000437   9232.73145    21661.80664
  24498.0     0.0000408   9230.37207    21113.38867
  22197.0     0.0000451   9228.01465    20453.04102
  21696.0     0.0000461   9225.65332    19720.55859
  21495.0     0.0000465   9223.29297    18939.77148
  19494.0     0.0000513   9220.93262    18126.86328
  20294.0     0.0000493   9218.57031    17302.16797
  15693.0     0.0000637   9216.20801    16497.68359
  17092.0     0.0000585   9213.84473    15751.11914
  16991.0     0.0000589   9211.48145    15102.67578
  16291.0     0.0000614   9209.11816    14582.02832
  14990.0     0.0000667   9206.75293    14222.66406
  16289.0     0.0000614   9204.38770    14057.38281
  13589.0     0.0000736   9202.02246    14126.35645
  17788.0     0.0000562   9199.65527    14466.23438
  16087.0     0.0000622   9197.28906    15129.77539
  17087.0     0.0000585   9194.92188    16171.04785
  18386.0     0.0000544   9192.55371    17641.78516
  19185.0     0.0000521   9190.18555    19585.64453
  21185.0     0.0000472   9187.81641    22025.08984
  23684.0     0.0000422   9185.44727    24950.79883
  29584.0     0.0000338   9183.07813    28313.82031
  33283.0     0.0000300   9180.70801    32009.67188
  38083.0     0.0000263   9178.33789    35877.61328
  40182.0     0.0000249   9175.96582    39692.68750
  43581.0     0.0000229   9173.59473    43164.28906
  48381.0     0.0000207   9171.22363    46000.19531
  51580.0     0.0000194   9168.85156    47962.89844
  53580.0     0.0000187   9166.47949    48957.15625
  53579.0     0.0000187   9164.10547    49041.20703
  49979.0     0.0000200   9161.73340    48364.75000
  50378.0     0.0000198   9159.35938    47076.55469
  50078.0     0.0000200   9156.98633    45273.35547
  46378.0     0.0000216   9154.61133    43003.55078
  43977.0     0.0000227   9152.23730    40320.19141
  41977.0     0.0000238   9149.86230    37331.80078
  37676.0     0.0000265   9147.48730    34210.41406
  36276.0     0.0000276   9145.11230    31163.62109
  33375.0     0.0000300   9142.73633    28384.19336
  27475.0     0.0000364   9140.36035    26031.91797
  26675.0     0.0000375   9137.98438    24225.23242
  24774.0     0.0000404   9135.60742    23038.49609
  21674.0     0.0000461   9133.23242    22523.54102
  21474.0     0.0000466   9130.85449    22677.60547
  23873.0     0.0000419   9128.47754    23464.64844
  24173.0     0.0000414   9126.10059    24803.03125
  25373.0     0.0000394   9123.72266    26566.71484
  26672.0     0.0000375   9121.34668    28581.68359
  30872.0     0.0000324   9118.96777    30631.38477
  33172.0     0.0000301   9116.59082    32461.03516
  35772.0     0.0000280   9114.21289    33803.55078
  38871.0     0.0000257   9111.83398    34432.09766
  40671.0     0.0000246   9109.45605    34202.50000
  38471.0     0.0000260   9107.07813    33123.75781
  36871.0     0.0000271   9104.69824    31334.46875
  32970.0     0.0000303   9102.32129    29054.53711
  30170.0     0.0000331   9099.94238    26518.41992
  25470.0     0.0000393   9097.56348    23936.19922
  24770.0     0.0000404   9095.18555    21469.30664
  19670.0     0.0000508   9092.80566    19232.12109
  18769.0     0.0000533   9090.42773    17292.57617
  18769.0     0.0000533   9088.04883    15677.00195
  18469.0     0.0000541   9085.67090    14382.15137
  14369.0     0.0000696   9083.29199    13381.12012
  14469.0     0.0000691   9080.91211    12635.88184
  11969.0     0.0000835   9078.53418    12104.41406
  12369.0     0.0000808   9076.15527    11747.07129
  11469.0     0.0000872   9073.77734    11531.59668
  9668.0      0.0001034   9071.39941    11433.99219
  11368.0     0.0000880   9069.01953    11438.77051
  11668.0     0.0000857   9066.64160    11536.92676
  10368.0     0.0000965   9064.26367    11723.47656
  10268.0     0.0000974   9061.88574    11994.04590
  12468.0     0.0000802   9059.50684    12342.21680
  11068.0     0.0000904   9057.12891    12756.26758
  12468.0     0.0000802   9054.75098    13218.57324
  12368.0     0.0000809   9052.37402    13698.99316
  11068.0     0.0000904   9049.99707    14161.65137
  13568.0     0.0000737   9047.61816    14561.39453
  13768.0     0.0000726   9045.24219    14848.94336
  14368.0     0.0000696   9042.86523    14982.15430
  14768.0     0.0000677   9040.48828    14955.85254
  15768.0     0.0000634   9038.11230    14749.84766
  15768.0     0.0000634   9035.73535    14417.08789
  15168.0     0.0000659   9033.35840    14010.14551
  14468.0     0.0000691   9030.98340    13583.91016
  11968.0     0.0000836   9028.60645    13188.68066
  13068.0     0.0000765   9026.23242    12869.56738
  13268.0     0.0000754   9023.85645    12666.93359
  13268.0     0.0000754   9021.48242    12615.96289
  13468.0     0.0000743   9019.10840    12750.56055
  12668.0     0.0000789   9016.73242    13101.55957
  13568.0     0.0000737   9014.35938    13695.97070
  14869.0     0.0000673   9011.98633    14555.38867
  15969.0     0.0000626   9009.61133    15691.05664
  17069.0     0.0000586   9007.24023    17098.89453
  18069.0     0.0000553   9004.86719    18755.19922
  18369.0     0.0000544   9002.49512    20607.75586
  20569.0     0.0000486   9000.12305    22574.25195
  23769.0     0.0000421   8997.75098    24535.61328
  23969.0     0.0000417   8995.38184    26341.05273
  25670.0     0.0000390   8993.00977    27826.14844
  28970.0     0.0000345   8990.64063    28841.12695
  30870.0     0.0000324   8988.27051    29287.87305
  29870.0     0.0000335   8985.90039    29135.05078
  29370.0     0.0000340   8983.53223    28405.61719
  28670.0     0.0000349   8981.16406    27176.30664
  27071.0     0.0000369   8978.79590    25563.42578
  24071.0     0.0000415   8976.42871    23708.39063
  23971.0     0.0000417   8974.06152    21758.65625
  21371.0     0.0000468   8971.69531    19845.42773
  19271.0     0.0000519   8969.32910    18069.51367
  18572.0     0.0000538   8966.96387    16504.09766
  16372.0     0.0000611   8964.59863    15198.05664
  13472.0     0.0000742   8962.23438    14142.50586
  14672.0     0.0000682   8959.87109    13349.60645
  14572.0     0.0000686   8957.50781    12804.45801
  13573.0     0.0000737   8955.14551    12485.03320
  12473.0     0.0000802   8952.78320    12364.12207
  13373.0     0.0000748   8950.42188    12411.92285
  12473.0     0.0000802   8948.06152    12596.10742
  13274.0     0.0000753   8945.70117    12881.87500
  15074.0     0.0000663   8943.34277    13230.66797
  15974.0     0.0000626   8940.98242    13599.89258
  14474.0     0.0000691   8938.62500    13942.02734
  16775.0     0.0000596   8936.26758    14207.30273
  17675.0     0.0000566   8933.90918    14351.19043
  18075.0     0.0000553   8931.55469    14345.99023
  15376.0     0.0000650   8929.19824    14191.69141
  17076.0     0.0000586   8926.84375    13916.41113
  16276.0     0.0000614   8924.49023    13566.35254
  16276.0     0.0000614   8922.13574    13192.29297
  15477.0     0.0000646   8919.78320    12841.41406
  13177.0     0.0000759   8917.43164    12552.35156
  12777.0     0.0000783   8915.08105    12354.21875
  13178.0     0.0000759   8912.73145    12265.23730
  13778.0     0.0000726   8910.38086    12292.17188
  12578.0     0.0000795   8908.03223    12430.18945
  13279.0     0.0000753   8905.68457    12663.28027
  12479.0     0.0000801   8903.33691    12964.74023
  12579.0     0.0000795   8900.99121    13298.31348
  12780.0     0.0000782   8898.64551    13620.25488
  13780.0     0.0000726   8896.30078    13882.32813
  13680.0     0.0000731   8893.95703    14040.36914
  13381.0     0.0000747   8891.61328    14066.08496
  13281.0     0.0000753   8889.27148    13963.31445
  13081.0     0.0000764   8886.93066    13751.87500
  14182.0     0.0000705   8884.59082    13486.05957
  13682.0     0.0000731   8882.25195    13223.73145
  13582.0     0.0000736   8879.91211    13021.75391
  12083.0     0.0000828   8877.57520    12932.11426
  12083.0     0.0000828   8875.23828    12990.29492
  13083.0     0.0000764   8872.90332    13223.27246
  12884.0     0.0000776   8870.56836    13638.20605
  13484.0     0.0000742   8868.23438    14220.84668
  13685.0     0.0000731   8865.90137    14933.80176
  14885.0     0.0000672   8863.57031    15717.55664
  14385.0     0.0000695   8861.23926    16491.29102
  14886.0     0.0000672   8858.90918    17160.11523
  16086.0     0.0000622   8856.58008    17624.78906
  17086.0     0.0000585   8854.25293    17802.97656
  16587.0     0.0000603   8851.92578    17654.15820
  13887.0     0.0000720   8849.60059    17194.28125
  14388.0     0.0000695   8847.27539    16487.21289
  13988.0     0.0000715   8844.95215    15621.32422
  13488.0     0.0000741   8842.62988    14686.29297
  12189.0     0.0000820   8840.30762    13758.73438
  11789.0     0.0000848   8837.98828    12898.25195
  10990.0     0.0000910   8835.66895    12143.72168
  10390.0     0.0000962   8833.35059    11515.90723
  10490.0     0.0000953   8831.03418    11030.90039
  9591.0      0.0001043   8828.71777    10658.24414
  9691.0      0.0001032   8826.40430    10395.40332
  8892.0      0.0001125   8824.08984    10225.87500
  11292.0     0.0000886   8821.77832    10134.97754
  10692.0     0.0000935   8819.46680    10112.06250
  9293.0      0.0001076   8817.15625    10152.01953
  10693.0     0.0000935   8814.84766    10255.55957
  12294.0     0.0000813   8812.54004    10428.70703
  10994.0     0.0000910   8810.23340    10681.24121
  10494.0     0.0000953   8807.92969    11024.56836
  11395.0     0.0000878   8805.62500    11469.41504
  11395.0     0.0000878   8803.32227    12021.87891
  10896.0     0.0000918   8801.02148    12681.23730
  14596.0     0.0000685   8798.72070    13435.80566
  15396.0     0.0000650   8796.42188    14260.82227
  15497.0     0.0000645   8794.12500    15117.42383
  18197.0     0.0000550   8791.82910    15950.01855
  17098.0     0.0000585   8789.53418    16688.98047
  19498.0     0.0000513   8787.24023    17254.45313
  18798.0     0.0000532   8784.94824    17571.40039
  18399.0     0.0000544   8782.65723    17591.78516
  19299.0     0.0000518   8780.36816    17313.14258
  19800.0     0.0000505   8778.08008    16779.83984
  20300.0     0.0000493   8775.79199    16039.31934
  17700.0     0.0000565   8773.50684    15224.65137
  15801.0     0.0000633   8771.22363    14380.48340
  14601.0     0.0000685   8768.94043    13564.06055
  13902.0     0.0000719   8766.65918    12815.89648
  13202.0     0.0000757   8764.37891    12162.34668
  12102.0     0.0000826   8762.10059    11616.56348
  11203.0     0.0000893   8759.82422    11180.55957
  10503.0     0.0000952   8757.54883    10849.23438
  11104.0     0.0000901   8755.27441    10612.44238
  11204.0     0.0000893   8753.00195    10447.53320
  10905.0     0.0000917   8750.73047    10365.94141
  10105.0     0.0000990   8748.46191    10352.82031
  10005.0     0.0001000   8746.19336    10392.07910
  9906.0      0.0001009   8743.92578    10486.17285
  10006.0     0.0000999   8741.66113    10634.98242
  10707.0     0.0000934   8739.39746    10840.13672
  11507.0     0.0000869   8737.13477    11097.52637
  11807.0     0.0000847   8734.87598    11423.63965
  12008.0     0.0000833   8732.61621    11834.19141
  12808.0     0.0000781   8730.35938    12289.98047
  13709.0     0.0000729   8728.10352    12810.63574
  13509.0     0.0000740   8725.84863    13392.17969
  13610.0     0.0000735   8723.59570    14028.40430
  15210.0     0.0000657   8721.34570    14719.59766
  14610.0     0.0000684   8719.09473    15442.78613
  17011.0     0.0000588   8716.84863    16203.86621
  18411.0     0.0000543   8714.60156    17004.95508
  18612.0     0.0000537   8712.35742    17843.60156
  17312.0     0.0000578   8710.11426    18705.02148
  18412.0     0.0000543   8707.87305    19553.19141
  21013.0     0.0000476   8705.63477    20328.89648
  21313.0     0.0000469   8703.39551    20956.28125
  22214.0     0.0000450   8701.16016    21344.67969
  22914.0     0.0000436   8698.92578    21429.34180
  21915.0     0.0000456   8696.69238    21188.12109
  22115.0     0.0000452   8694.46094    20656.21094
  23915.0     0.0000418   8692.23242    19911.74414
  20816.0     0.0000480   8690.00488    19050.24805
  20716.0     0.0000483   8687.77930    18174.33789
  19017.0     0.0000526   8685.55469    17332.16797
  16517.0     0.0000605   8683.33203    16592.63672
  16718.0     0.0000598   8681.11230    15993.28711
  16618.0     0.0000602   8678.89355    15556.74805
  15818.0     0.0000632   8676.67578    15292.24023
  14219.0     0.0000703   8674.46094    15200.32715
  16519.0     0.0000605   8672.24805    15276.68066
  17020.0     0.0000588   8670.03613    15518.14160
  16120.0     0.0000620   8667.82715    15923.71777
  18221.0     0.0000549   8665.61816    16504.97656
  18821.0     0.0000531   8663.41309    17285.12695
  19621.0     0.0000510   8661.20898    18301.00000
  22722.0     0.0000440   8659.00684    19601.78320
  23222.0     0.0000431   8656.80664    21239.92773
  24023.0     0.0000416   8654.60742    23265.92969
  26723.0     0.0000374   8652.41113    25701.47266
  29124.0     0.0000343   8650.21680    28541.40625
  35824.0     0.0000279   8648.02344    31735.36523
  36524.0     0.0000274   8645.83301    35178.75391
  37125.0     0.0000269   8643.64355    38720.16406
  40425.0     0.0000247   8641.45703    42156.15625
  41726.0     0.0000240   8639.27246    45233.87500
  42326.0     0.0000236   8637.08887    47659.62500
  47627.0     0.0000210   8634.90723    49127.84375
  47927.0     0.0000209   8632.72852    49402.67969
  45827.0     0.0000218   8630.55176    48405.08203
  46528.0     0.0000215   8628.37695    46255.92188
  44328.0     0.0000226   8626.20313    43226.96875
  38629.0     0.0000259   8624.03223    39657.60547
  32829.0     0.0000305   8621.86328    35848.65234
  32030.0     0.0000312   8619.69531    32063.63672
  30630.0     0.0000326   8617.53125    28497.60156
  27030.0     0.0000370   8615.36816    25284.67188
  23231.0     0.0000430   8613.20703    22512.28320
  20731.0     0.0000482   8611.04883    20220.56641
  18332.0     0.0000545   8608.89160    18416.61719
  18232.0     0.0000548   8606.73730    17077.97070
  17833.0     0.0000561   8604.58496    16167.76953
  17233.0     0.0000580   8602.43457    15643.89258
  17434.0     0.0000574   8600.28613    15465.43164
  16834.0     0.0000594   8598.13965    15599.26074
  16734.0     0.0000598   8595.99512    16021.87793
  16535.0     0.0000605   8593.85352    16720.75195
  18235.0     0.0000548   8591.71387    17691.77734
  20536.0     0.0000487   8589.57715    18937.60156
  23236.0     0.0000430   8587.44043    20461.35938
  22937.0     0.0000436   8585.30762    22263.79883
  23537.0     0.0000425   8583.17676    24344.31445
  24538.0     0.0000408   8581.04785    26697.25000
  26938.0     0.0000371   8578.92090    29311.29492
  31438.0     0.0000318   8576.79688    32150.01367
  32539.0     0.0000307   8574.67480    35136.40234
  33339.0     0.0000300   8572.55469    38128.01172
  38140.0     0.0000262   8570.43750    40919.90234
  38840.0     0.0000257   8568.32129    43246.49219
  43041.0     0.0000232   8566.20801    44809.78125
  43241.0     0.0000231   8564.09766    45349.21094
  43242.0     0.0000231   8561.98828    44728.68359
  40442.0     0.0000247   8559.88281    42993.89453
  36342.0     0.0000275   8557.77734    40353.96875
  41843.0     0.0000239   8555.67578    37106.85547
  37843.0     0.0000264   8553.57715    33557.80078
  28344.0     0.0000353   8551.47949    29967.26367
  26944.0     0.0000371   8549.38477    26540.86914
  22245.0     0.0000450   8547.29199    23420.03516
  20045.0     0.0000499   8545.20215    20693.26953
  17546.0     0.0000570   8543.11426    18399.69336
  15546.0     0.0000643   8541.02832    16536.73633
  15446.0     0.0000647   8538.94531    15075.31055
  14847.0     0.0000674   8536.86523    13966.80176
  13447.0     0.0000744   8534.78613    13156.79688
  12748.0     0.0000784   8532.71094    12596.41504
  11548.0     0.0000866   8530.63672    12230.78320
  12949.0     0.0000772   8528.56543    12029.75098
  12749.0     0.0000784   8526.49707    11970.94824
  12150.0     0.0000823   8524.43066    12044.23926
  11650.0     0.0000858   8522.36719    12249.61133
  14650.0     0.0000683   8520.30566    12594.76758
  14051.0     0.0000712   8518.24707    13091.07617
  12751.0     0.0000784   8516.19043    13750.27930
  13852.0     0.0000722   8514.13574    14579.21582
  16352.0     0.0000612   8512.08496    15575.60449
  17253.0     0.0000580   8510.03613    16724.94531
  17953.0     0.0000557   8507.98926    17994.80273
  21154.0     0.0000473   8505.94531    19334.28125
  22854.0     0.0000438   8503.90332    20669.64648
  23555.0     0.0000425   8501.86426    21906.79297
  24455.0     0.0000409   8499.82813    22941.17578
  25655.0     0.0000390   8497.79492    23675.43750
  24856.0     0.0000402   8495.76270    24047.71289
  25156.0     0.0000398   8493.73438    24046.41797
  26857.0     0.0000372   8491.70801    23706.85547
  25157.0     0.0000398   8489.68457    23093.17773
  22658.0     0.0000441   8487.66309    22286.80469
  21158.0     0.0000473   8485.64453    21382.84180
  20959.0     0.0000477   8483.62891    20490.67383
  20359.0     0.0000491   8481.61523    19726.40820
  17460.0     0.0000573   8479.60547    19201.59180
  17660.0     0.0000566   8477.59668    19015.66992
  18260.0     0.0000548   8475.59082    19249.32422
  17461.0     0.0000573   8473.58789    19960.94727
  18561.0     0.0000539   8471.58789    21181.76172
  20162.0     0.0000496   8469.58984    22912.55273
  21162.0     0.0000473   8467.59668    25115.69336
  24563.0     0.0000407   8465.60352    27714.24414
  24263.0     0.0000412   8463.61426    30584.94531
  28964.0     0.0000345   8461.62793    33568.71875
  29164.0     0.0000343   8459.64258    36459.41016
  31565.0     0.0000317   8457.66113    39061.92188
  36665.0     0.0000273   8455.68262    41195.97266
  39065.0     0.0000256   8453.70605    42704.40234
  39166.0     0.0000255   8451.73438    43449.19922
  40666.0     0.0000246   8449.76270    43317.80859
  42167.0     0.0000237   8447.79492    42260.00391
  41267.0     0.0000242   8445.83008    40332.96094
  42268.0     0.0000237   8443.86719    37710.17188
  35668.0     0.0000280   8441.90918    34637.26172
  38069.0     0.0000263   8439.95117    31365.45703
  27869.0     0.0000359   8437.99707    28113.48047
  25070.0     0.0000399   8436.04590    25043.16992
  21670.0     0.0000461   8434.09766    22266.08789
  19971.0     0.0000501   8432.15234    19846.68359
  17771.0     0.0000563   8430.20898    17808.49414
  15271.0     0.0000655   8428.26953    16149.57422
  13972.0     0.0000716   8426.33203    14835.72168
  13772.0     0.0000726   8424.39746    13828.02930
  12273.0     0.0000815   8422.46582    13078.09961
  12473.0     0.0000802   8420.53809    12536.47949
  12274.0     0.0000815   8418.61230    12158.46289
  12074.0     0.0000828   8416.68848    11905.34863
  11675.0     0.0000857   8414.76855    11746.45801
  11775.0     0.0000849   8412.85156    11658.62305
  11376.0     0.0000879   8410.93750    11626.79297
  12076.0     0.0000828   8409.02637    11638.26074
  9977.0      0.0001002   8407.11719    11689.22656
  10777.0     0.0000928   8405.21191    11779.40820
  11177.0     0.0000895   8403.30957    11913.28223
  11578.0     0.0000864   8401.40918    12100.96484
  12478.0     0.0000801   8399.51270    12359.14258
  12779.0     0.0000783   8397.61816    12716.21680
  12479.0     0.0000801   8395.72754    13202.21094
  13480.0     0.0000742   8393.83984    13868.08008
  14480.0     0.0000691   8391.95410    14775.97070
  14981.0     0.0000668   8390.07324    16000.01855
  17081.0     0.0000585   8388.19336    17625.67969
  18882.0     0.0000530   8386.31738    19741.56055
  20182.0     0.0000495   8384.44434    22430.57617
  22583.0     0.0000443   8382.57324    25760.58203
  26183.0     0.0000382   8380.70703    29764.10352
  33184.0     0.0000301   8378.84277    34431.91797
  37684.0     0.0000265   8376.98145    39686.57813
  41884.0     0.0000239   8375.12402    45378.35938
  49085.0     0.0000204   8373.26855    51275.80469
  56485.0     0.0000177   8371.41602    57049.99219
  62786.0     0.0000159   8369.56738    62302.73828
  70086.0     0.0000143   8367.72168    66583.71875
  77487.0     0.0000129   8365.87891    69512.03906
  82687.0     0.0000121   8364.03906    70866.14844
  79788.0     0.0000125   8362.20215    70636.97656
  77788.0     0.0000129   8360.36914    68997.73438
  76189.0     0.0000131   8358.53809    66226.21875
  73289.0     0.0000136   8356.71094    62651.98438
  65090.0     0.0000154   8354.88672    58632.79297
  57390.0     0.0000174   8353.06543    54544.39844
  52491.0     0.0000191   8351.24707    50734.98047
  49791.0     0.0000201   8349.43164    47490.73438
  44391.0     0.0000225   8347.62012    45003.79297
  40992.0     0.0000244   8345.81152    43363.03906
  40492.0     0.0000247   8344.00586    42565.94922
  37593.0     0.0000266   8342.20410    42532.55859
  41493.0     0.0000241   8340.40430    43129.07422
  43994.0     0.0000227   8338.60840    44181.69141
  40794.0     0.0000245   8336.81543    45482.28125
  47895.0     0.0000209   8335.02637    46784.23438
  44995.0     0.0000222   8333.23828    47814.26953
  46996.0     0.0000213   8331.45605    48305.61328
  49696.0     0.0000201   8329.67578    48062.79297
  50597.0     0.0000198   8327.89844    47021.70313
  53097.0     0.0000188   8326.12500    45264.80469
  47898.0     0.0000209   8324.35449    42974.81250
  44798.0     0.0000223   8322.58691    40370.38281
  41899.0     0.0000239   8320.82324    37654.83203
  35699.0     0.0000280   8319.06152    34987.63672
  32899.0     0.0000304   8317.30469    32489.45508
  31100.0     0.0000322   8315.54980    30236.81250
  29000.0     0.0000345   8313.79883    28273.64844
  26901.0     0.0000372   8312.05176    26613.89844
  23901.0     0.0000418   8310.30664    25243.57422
  22702.0     0.0000440   8308.56641    24126.54883
  22502.0     0.0000444   8306.82715    23206.88672
  21003.0     0.0000476   8305.09277    22425.83203
  20203.0     0.0000495   8303.36230    21721.69336
  21804.0     0.0000459   8301.63281    21068.24805
  21904.0     0.0000457   8299.90820    20469.16406
  20605.0     0.0000485   8298.18750    19954.70313
  21105.0     0.0000474   8296.46875    19568.49609
  19606.0     0.0000510   8294.75488    19352.18359
  18406.0     0.0000543   8293.04297    19335.44336
  20007.0     0.0000500   8291.33496    19530.33398
  20107.0     0.0000497   8289.62988    19927.93359
  20508.0     0.0000488   8287.92871    20495.91992
  21908.0     0.0000456   8286.23047    21177.39844
  22608.0     0.0000442   8284.53613    21897.70703
  22609.0     0.0000442   8282.84473    22544.14063
  23309.0     0.0000429   8281.15723    23012.81445
  25510.0     0.0000392   8279.47168    23206.91406
  24610.0     0.0000406   8277.79102    23070.62500
  23911.0     0.0000418   8276.11328    22605.28516
  23811.0     0.0000420   8274.43945    21862.92188
  22812.0     0.0000438   8272.76855    20920.92773
  22412.0     0.0000446   8271.10059    19859.36914
  21313.0     0.0000469   8269.43652    18747.92188
  19713.0     0.0000507   8267.77539    17643.09961
  18814.0     0.0000532   8266.11914    16593.70508
  18314.0     0.0000546   8264.46484    15640.81250
  17315.0     0.0000578   8262.81445    14819.33398
  15015.0     0.0000666   8261.16797    14154.99316
  15216.0     0.0000657   8259.52441    13662.85547
  16116.0     0.0000621   8257.88477    13348.97070
  15317.0     0.0000653   8256.24707    13210.39453
  14117.0     0.0000708   8254.61426    13236.88770
  14318.0     0.0000698   8252.98535    13410.90332
  15118.0     0.0000661   8251.35938    13707.91602
  14218.0     0.0000703   8249.73730    14095.78418
  14619.0     0.0000684   8248.11719    14535.01758
  15319.0     0.0000653   8246.50195    14978.03320
  15320.0     0.0000653   8244.88965    15370.71973
  15120.0     0.0000661   8243.28125    15657.49609
  16921.0     0.0000591   8241.67676    15790.63965
  17521.0     0.0000571   8240.07520    15744.56055
  15722.0     0.0000636   8238.47754    15525.02148
  17122.0     0.0000584   8236.88281    15167.80176
  16723.0     0.0000598   8235.29102    14726.61035
  15623.0     0.0000640   8233.70410    14260.79297
  14824.0     0.0000675   8232.12109    13825.89355
  16324.0     0.0000613   8230.54004    13470.72949
  13825.0     0.0000723   8228.96387    13235.39844
  14725.0     0.0000679   8227.39063    13150.13965
  15426.0     0.0000648   8225.82129    13234.69629
  15726.0     0.0000636   8224.25586    13496.89551
  18327.0     0.0000546   8222.69336    13931.61035
  15827.0     0.0000632   8221.13477    14523.26953
  17328.0     0.0000577   8219.57910    15232.67090
  18728.0     0.0000534   8218.02832    16015.71680
  18828.0     0.0000531   8216.48047    16811.62109
  19329.0     0.0000517   8214.93555    17545.81250
  20029.0     0.0000499   8213.39551    18138.37891
  20430.0     0.0000489   8211.85840    18502.64063
  22330.0     0.0000448   8210.32520    18582.72461
  20231.0     0.0000494   8208.79590    18360.25195
  19831.0     0.0000504   8207.26855    17863.41211
  19132.0     0.0000523   8205.74707    17155.43164
  18532.0     0.0000540   8204.22852    16312.87988
  18433.0     0.0000543   8202.71289    15410.08984
  18033.0     0.0000555   8201.20117    14508.61621
  16734.0     0.0000598   8199.69336    13656.40430
  14634.0     0.0000683   8198.18945    12887.13379
  12535.0     0.0000798   8196.68945    12220.80176
  12535.0     0.0000798   8195.19238    11666.94043
  11336.0     0.0000882   8193.69922    11225.34082
  11336.0     0.0000882   8192.20996    10889.78223
  11937.0     0.0000838   8190.72461    10650.14746
  11337.0     0.0000882   8189.24268    10494.89063
  10938.0     0.0000914   8187.76465    10413.62793
  12038.0     0.0000831   8186.28955    10398.44434
  12739.0     0.0000785   8184.81885    10445.36328
  12839.0     0.0000779   8183.35205    10554.92480
  12639.0     0.0000791   8181.88818    10732.78613
  11640.0     0.0000859   8180.42969    10989.42188
  12340.0     0.0000810   8178.97314    11340.06934
  12941.0     0.0000773   8177.52100    11805.74316
  12941.0     0.0000773   8176.07275    12401.45313
  14442.0     0.0000692   8174.62793    13149.40820
  16042.0     0.0000623   8173.18701    14064.37109
  15643.0     0.0000639   8171.75000    15154.09473
  16143.0     0.0000619   8170.31689    16413.60547
  16644.0     0.0000601   8168.88770    17822.04102
  18644.0     0.0000536   8167.46143    19340.81641
  19345.0     0.0000517   8166.03955    20908.21289
  21345.0     0.0000468   8164.62109    22441.07813
  22946.0     0.0000436   8163.20654    23832.20703
  25346.0     0.0000395   8161.79639    24958.10352
  26147.0     0.0000382   8160.38916    25697.03516
  27247.0     0.0000367   8158.98633    25956.35156
  25148.0     0.0000398   8157.58740    25704.20117
  26548.0     0.0000377   8156.19141    24987.02930
  26449.0     0.0000378   8154.80029    23885.58008
  24549.0     0.0000407   8153.41260    22526.10352
  24250.0     0.0000412   8152.02881    21028.06055
  19750.0     0.0000506   8150.64893    19493.82813
  17151.0     0.0000583   8149.27246    18011.95313
  16851.0     0.0000593   8147.89990    16632.06641
  16151.0     0.0000619   8146.53174    15399.03906
  14952.0     0.0000669   8145.16699    14335.25488
  14252.0     0.0000702   8143.80615    13446.80176
  12253.0     0.0000816   8142.44873    12729.48047
  12353.0     0.0000810   8141.09570    12172.84473
  11354.0     0.0000881   8139.74707    11758.38281
  10354.0     0.0000966   8138.40186    11470.50781
  11555.0     0.0000865   8137.05957    11292.24609
  11755.0     0.0000851   8135.72217    11207.76855
  11056.0     0.0000904   8134.38867    11201.87695
  11356.0     0.0000881   8133.05908    11259.52344
  12057.0     0.0000829   8131.73340    11364.97754
  13157.0     0.0000760   8130.41064    11501.05566
  10858.0     0.0000921   8129.09277    11648.26270
  10958.0     0.0000913   8127.77832    11785.29883
  11859.0     0.0000843   8126.46777    11887.18555
  12259.0     0.0000816   8125.16211    11932.31543
  12160.0     0.0000822   8123.85938    11904.81934
  11760.0     0.0000850   8122.56055    11800.04199
  12461.0     0.0000803   8121.26611    11625.99512
  12861.0     0.0000778   8119.97510    11399.62598
  11562.0     0.0000865   8118.68896    11141.67773
  11762.0     0.0000850   8117.40576    10871.66504
  11862.0     0.0000843   8116.12695    10606.21973
  12463.0     0.0000802   8114.85205    10358.23340
  11363.0     0.0000880   8113.58057    10136.76563
  12064.0     0.0000829   8112.31396    9947.95117
  10864.0     0.0000920   8111.05078    9795.07715
  9465.0      0.0001057   8109.79102    9679.71973
  9165.0      0.0001091   8108.53662    9605.97461
  10466.0     0.0000955   8107.28516    9567.20605
  10366.0     0.0000965   8106.03809    9568.60547
  10467.0     0.0000955   8104.79492    9612.35449
  11167.0     0.0000895   8103.55518    9703.65723
  10968.0     0.0000912   8102.32031    9849.37109
  11168.0     0.0000895   8101.08887    10058.17188
  10369.0     0.0000964   8099.86182    10339.32813
  10769.0     0.0000929   8098.63867    10701.81641
  11370.0     0.0000880   8097.41895    11152.11230
  12270.0     0.0000815   8096.20361    11692.36621
  13271.0     0.0000754   8094.99219    12319.02539
  14571.0     0.0000686   8093.78516    13020.06934
  15172.0     0.0000659   8092.58203    13775.08887
  14772.0     0.0000677   8091.38232    14553.09180
  16173.0     0.0000618   8090.18701    15312.79102
  17873.0     0.0000560   8088.99609    16004.50098
  15473.0     0.0000646   8087.80908    16573.30664
  16774.0     0.0000596   8086.62549    16971.27930
  17974.0     0.0000556   8085.44629    17172.04102
  16875.0     0.0000593   8084.27148    17184.80664
  18075.0     0.0000553   8083.10059    17055.42383
  17576.0     0.0000569   8081.93359    16853.90820
  18276.0     0.0000547   8080.77002    16656.54492
  18377.0     0.0000544   8079.61133    16531.99414
  18877.0     0.0000530   8078.45654    16532.78906
  17178.0     0.0000582   8077.30615    16691.29688
  16678.0     0.0000600   8076.15918    17017.46094
  16479.0     0.0000607   8075.01611    17497.99023
  19579.0     0.0000511   8073.87744    18095.57227
  17280.0     0.0000579   8072.74316    18749.62695
  19680.0     0.0000508   8071.61230    19379.40430
  20781.0     0.0000481   8070.48633    19889.27344
  20381.0     0.0000491   8069.36377    20184.24609
  19582.0     0.0000511   8068.24561    20191.18750
  22282.0     0.0000449   8067.13135    19881.59961
  22083.0     0.0000453   8066.02100    19278.69727
  19383.0     0.0000516   8064.91504    18445.98242
  18383.0     0.0000544   8063.81348    17463.47656
  19184.0     0.0000521   8062.71484    16410.23828
  16184.0     0.0000618   8061.62207    15353.70801
  14585.0     0.0000686   8060.53174    14345.65039
  12685.0     0.0000788   8059.44629    13424.45313
  12686.0     0.0000788   8058.36523    12614.14355
  13786.0     0.0000725   8057.28760    11927.90430
  12087.0     0.0000827   8056.21484    11369.50586
  11787.0     0.0000848   8055.14551    10933.78711
  11188.0     0.0000894   8054.08057    10612.55957
  10388.0     0.0000963   8053.02002    10394.59375
  10189.0     0.0000981   8051.96289    10268.75879
  9989.0      0.0001001   8050.91016    10225.16504
  10390.0     0.0000962   8049.86182    10256.12988
  10890.0     0.0000918   8048.81738    10356.56348
  11091.0     0.0000902   8047.77734    10524.02832
  11491.0     0.0000870   8046.74121    10758.25195
  11792.0     0.0000848   8045.70898    11060.56934
  12392.0     0.0000807   8044.68164    11433.46582
  13392.0     0.0000747   8043.65771    11880.64551
  13793.0     0.0000725   8042.63818    12399.46680
  14493.0     0.0000690   8041.62256    12990.10352
  14494.0     0.0000690   8040.61182    13648.80957
  14694.0     0.0000681   8039.60498    14371.54785
  15195.0     0.0000658   8038.60205    15149.32129
  16095.0     0.0000621   8037.60303    15985.48438
  17396.0     0.0000575   8036.60840    16865.35352
  17596.0     0.0000568   8035.61816    17769.55859
  18697.0     0.0000535   8034.63184    18667.83398
  18797.0     0.0000532   8033.64990    19517.45508
  20698.0     0.0000483   8032.67139    20270.58789
  21098.0     0.0000474   8031.69775    20889.27930
  22399.0     0.0000446   8030.72852    21347.17773
  23899.0     0.0000418   8029.76270    21667.24023
  23000.0     0.0000435   8028.80176    21901.38672
  21300.0     0.0000469   8027.84473    22117.40820
  21300.0     0.0000469   8026.89160    22376.37305
  22801.0     0.0000439   8025.94336    22716.80273
  24701.0     0.0000405   8024.99805    23146.85156
  24602.0     0.0000406   8024.05811    23640.69531
  25702.0     0.0000389   8023.12207    24139.53711
  25903.0     0.0000386   8022.19043    24554.50586
  26303.0     0.0000380   8021.26270    24778.86328
  26004.0     0.0000385   8020.33887    24713.68750
  26004.0     0.0000385   8019.41943    24289.16602
  28505.0     0.0000351   8018.50439    23501.34766
  27005.0     0.0000370   8017.59326    22403.20703
  23206.0     0.0000431   8016.68701    21084.89063
  22806.0     0.0000438   8015.78418    19645.12305
  22007.0     0.0000454   8014.88574    18175.42578
  18807.0     0.0000532   8013.99170    16748.84375
  15708.0     0.0000637   8013.10156    15421.08594
  13408.0     0.0000746   8012.21582    14230.18945
  12508.0     0.0000799   8011.33447    13195.71777
  11609.0     0.0000861   8010.45752    12325.39160
  11109.0     0.0000900   8009.58447    11613.99023
  11310.0     0.0000884   8008.71533    11048.73828
  10110.0     0.0000989   8007.85059    10611.59961
  9111.0      0.0001098   8006.99023    10282.03906
  10711.0     0.0000934   8006.13428    10040.22754
  9112.0      0.0001097   8005.28271    9867.95703
  9212.0      0.0001086   8004.43457    9750.25000
  9313.0      0.0001074   8003.59082    9675.54102
  10213.0     0.0000979   8002.75195    9635.83398
  10614.0     0.0000942   8001.91699    9626.69531
  11514.0     0.0000869   8001.08594    9648.10156
  10915.0     0.0000916   8000.25928    9700.21094
  10415.0     0.0000960   7999.43701    9789.46387
  9615.0      0.0001040   7998.61914    9926.17188
  10916.0     0.0000916   7997.80518    10118.72754
  11216.0     0.0000892   7996.99561    10383.35547
  11117.0     0.0000900   7996.19043    10736.65332
  12917.0     0.0000774   7995.38916    11197.08594
  12618.0     0.0000793   7994.59180    11780.36621
  12018.0     0.0000832   7993.79980    12501.69043
  13319.0     0.0000751   7993.01123    13371.09766
  14519.0     0.0000689   7992.22705    14390.20801
  14919.0     0.0000670   7991.44727    15549.83105
  16020.0     0.0000624   7990.67139    16828.19531
  17620.0     0.0000568   7989.90039    18185.86719
  18421.0     0.0000543   7989.13281    19566.69141
  21021.0     0.0000476   7988.37012    20895.81836
  22821.0     0.0000438   7987.61133    22086.75195
  22922.0     0.0000436   7986.85693    23054.91797
  23922.0     0.0000418   7986.10693    23731.04688
  26522.0     0.0000377   7985.36133    24073.25586
  26323.0     0.0000380   7984.61914    24064.77148
  25823.0     0.0000387   7983.88232    23710.44141
  25323.0     0.0000395   7983.14893    23033.32031
  23524.0     0.0000425   7982.42041    22084.20898
  22624.0     0.0000442   7981.69580    20937.37891
  20624.0     0.0000485   7980.97510    19682.71484
  21324.0     0.0000469   7980.25928    18409.92578
  19225.0     0.0000520   7979.54736    17195.56836
  17525.0     0.0000571   7978.83984    16100.34375
  15925.0     0.0000628   7978.13672    15165.74512
  13425.0     0.0000745   7977.43750    14417.97852
  12726.0     0.0000786   7976.74316    13868.96680
  12826.0     0.0000780   7976.05273    13518.40820
  14526.0     0.0000688   7975.36670    13356.90918
  14226.0     0.0000703   7974.68457    13367.15332
  15026.0     0.0000666   7974.00684    13526.04199
  13426.0     0.0000745   7973.33350    13806.06641
  13626.0     0.0000734   7972.66455    14178.08691
  14527.0     0.0000688   7971.99951    14613.39746
  14727.0     0.0000679   7971.33887    15088.26465
  16727.0     0.0000598   7970.68262    15583.46387
  17327.0     0.0000577   7970.03076    16082.48047
  15727.0     0.0000636   7969.38281    16568.25781
  16127.0     0.0000620   7968.73975    17020.20117
  20927.0     0.0000478   7968.10010    17417.45313
  18127.0     0.0000552   7967.46533    17745.50000
  17927.0     0.0000558   7966.83496    18008.83008
  19626.0     0.0000510   7966.20850    18236.19336
  17626.0     0.0000567   7965.58643    18484.88281
  18726.0     0.0000534   7964.96875    18827.27539
  20026.0     0.0000499   7964.35498    19337.15820
  20026.0     0.0000499   7963.74561    20078.07422
  19826.0     0.0000504   7963.14063    21096.50781
  20725.0     0.0000483   7962.54004    22415.25195
  22325.0     0.0000448   7961.94336    24031.83594
  24925.0     0.0000401   7961.35156    25912.39648
  26225.0     0.0000381   7960.76367    27989.22461
  30224.0     0.0000331   7960.18018    30160.81445
  30624.0     0.0000327   7959.60059    32291.29102
  32924.0     0.0000304   7959.02588    34228.62891
  31623.0     0.0000316   7958.45459    35827.08203
  35223.0     0.0000284   7957.88867    36980.43359
  35022.0     0.0000286   7957.32617    37639.41016
  38522.0     0.0000260   7956.76807    37796.67188
  40521.0     0.0000247   7956.21484    37467.19531
  38421.0     0.0000260   7955.66504    36668.75391
  37320.0     0.0000268   7955.12061    35428.48438
  36219.0     0.0000276   7954.57959    33797.82813
  34319.0     0.0000291   7954.04297    31862.43750
  31718.0     0.0000315   7953.51074    29726.80078
  30917.0     0.0000323   7952.98242    27496.74219
  28817.0     0.0000347   7952.45898    25263.22461
  25916.0     0.0000386   7951.93945    23097.01758
  23615.0     0.0000423   7951.42432    21056.23828
  20614.0     0.0000485   7950.91357    19183.63281
  18513.0     0.0000540   7950.40674    17510.47461
  17213.0     0.0000581   7949.90430    16054.03906
  16512.0     0.0000606   7949.40674    14817.78027
  14911.0     0.0000671   7948.91260    13796.89648
  13110.0     0.0000763   7948.42334    12979.03418
  13609.0     0.0000735   7947.93799    12349.83105
  13608.0     0.0000735   7947.45703    11894.48145
  13507.0     0.0000740   7946.98047    11600.23242
  12605.0     0.0000793   7946.50781    11455.67090
  12104.0     0.0000826   7946.03955    11454.17285
  13403.0     0.0000746   7945.57617    11591.16895
  11702.0     0.0000855   7945.11621    11863.19336
  11100.0     0.0000901   7944.66113    12266.44922
  13899.0     0.0000719   7944.21045    12793.94922
  14698.0     0.0000680   7943.76318    13434.15039
  14996.0     0.0000667   7943.32080    14167.83984
  15195.0     0.0000658   7942.88232    14966.66113
  14893.0     0.0000671   7942.44824    15792.39160
  16892.0     0.0000592   7942.01904    16594.44336
  15990.0     0.0000625   7941.59326    17312.17188
  17689.0     0.0000565   7941.17236    17877.21094
  19087.0     0.0000524   7940.75537    18224.27344
  18485.0     0.0000541   7940.34277    18306.79883
  19384.0     0.0000516   7939.93408    18112.43359
  19182.0     0.0000521   7939.53027    17662.34180
  19980.0     0.0000501   7939.13037    17010.71680
  18378.0     0.0000544   7938.73486    16223.74414
  16576.0     0.0000603   7938.34326    15366.16602
  16474.0     0.0000607   7937.95605    14494.95020
  15472.0     0.0000646   7937.57324    13654.41699
  13170.0     0.0000759   7937.19482    12877.64941
  12368.0     0.0000809   7936.82080    12186.43848
  11066.0     0.0000904   7936.45020    11592.00586
  11864.0     0.0000843   7936.08496    11097.90332
  12062.0     0.0000829   7935.72314    10700.51074
  10759.0     0.0000929   7935.36572    10392.06836
  10857.0     0.0000921   7935.01270    10169.45703
  11655.0     0.0000858   7934.66406    10006.33887
  10952.0     0.0000913   7934.31934    9898.91895
  10650.0     0.0000939   7933.97900    9837.17285
  10047.0     0.0000995   7933.64307    9812.89844
  9745.0      0.0001026   7933.31152    9819.71484
  10742.0     0.0000931   7932.98389    9853.04492
  9239.0      0.0001082   7932.66064    9909.90137
  10337.0     0.0000967   7932.34131    9988.62012
  10834.0     0.0000923   7932.02637    10088.51465
  10631.0     0.0000941   7931.71582    10209.62695
  9628.0      0.0001039   7931.40967    10352.61719
  9125.0      0.0001096   7931.10742    10518.32813
  10222.0     0.0000978   7930.80957    10707.98340
  10519.0     0.0000951   7930.51563    10922.70215
  10016.0     0.0000998   7930.22656    11163.50488
  9813.0      0.0001019   7929.94141    11431.38281
  9910.0      0.0001009   7929.66016    11726.59863
  10207.0     0.0000980   7929.38330    12049.01465
  10003.0     0.0001000   7929.11084    12397.16797
  9200.0      0.0001087   7928.84277    12768.08008
  9596.0      0.0001042   7928.57861    13157.11523
  10293.0     0.0000972   7928.31885    13557.84863
  10489.0     0.0000953   7928.06299    13958.60059
  11186.0     0.0000894   7927.81152    14347.93457
  11182.0     0.0000894   7927.56445    14711.61035
  12378.0     0.0000808   7927.32129    15035.28809
  11075.0     0.0000903   7927.08252    15305.68555
  11471.0     0.0000872   7926.84814    15513.50684
  12367.0     0.0000809   7926.61768    15654.81836
  12763.0     0.0000784   7926.39160    15732.84863
  13759.0     0.0000727   7926.16943    15758.54102
  13655.0     0.0000732   7925.95166    15753.80664
  14151.0     0.0000707   7925.73828    15732.54883
  14347.0     0.0000697   7925.52881    15721.92383
  14943.0     0.0000669   7925.32373    15742.23145
  14639.0     0.0000683   7925.12305    15808.61133
  14834.0     0.0000674   7924.92627    15929.74805
  15130.0     0.0000661   7924.73340    16107.72559
  15726.0     0.0000636   7924.54541    16337.93945
  16621.0     0.0000602   7924.36084    16609.67773
  17317.0     0.0000577   7924.18115    16908.68750
  16612.0     0.0000602   7924.00537    17218.63086
  17508.0     0.0000571   7923.83350    17526.87109
  17603.0     0.0000568   7923.66602    17830.41211
  18598.0     0.0000538   7923.50293    18143.80469
  18993.0     0.0000527   7923.34375    18489.20508
  17689.0     0.0000565   7923.18896    18889.17578
  16584.0     0.0000603   7923.03809    19358.90234
  18479.0     0.0000541   7922.89160    19899.70313
  18274.0     0.0000547   7922.74902    20496.51172
  17669.0     0.0000566   7922.61084    21117.56836
  20064.0     0.0000498   7922.47656    21708.90234
  19159.0     0.0000522   7922.34668    22219.97656
  19854.0     0.0000504   7922.22119    22581.24219
  19648.0     0.0000509   7922.09961    22740.98438
  21743.0     0.0000460   7921.98193    22677.24023
  19438.0     0.0000514   7921.86865    22405.52344
  21733.0     0.0000460   7921.75977    21972.65234
  20527.0     0.0000487   7921.65479    21440.18359
  18122.0     0.0000552   7921.55371    20865.90234
  19816.0     0.0000505   7921.45703    20298.35742
  21511.0     0.0000465   7921.36426    19761.25000
  19505.0     0.0000513   7921.27588    19271.79688
  19899.0     0.0000503   7921.19141    18805.94727
  19694.0     0.0000508   7921.11133    18347.86719
  19988.0     0.0000500   7921.03516    17870.01563
  16282.0     0.0000614   7920.96338    17349.76367
  17176.0     0.0000582   7920.89551    16777.07617
  18370.0     0.0000544   7920.83203    16161.61914
  16364.0     0.0000611   7920.77246    15521.47070
  14858.0     0.0000673   7920.71680    14880.70410
  14052.0     0.0000712   7920.66553    14260.28613
  13846.0     0.0000722   7920.61816    13674.24316
  12740.0     0.0000785   7920.57520    13135.29395
  12634.0     0.0000792   7920.53613    12649.88477
  13128.0     0.0000762   7920.50098    12230.46289
  11521.0     0.0000868   7920.47021    11872.73535
  10815.0     0.0000925   7920.44385    11587.78027
  11509.0     0.0000869   7920.42090    11383.03027
  10902.0     0.0000917   7920.40234    11263.38574
  10996.0     0.0000909   7920.38818    11232.54785
  11789.0     0.0000848   7920.37793    11291.26758
  12383.0     0.0000808   7920.37158    11437.88672
  11876.0     0.0000842   7920.36914    11666.73633
  12370.0     0.0000808   7920.37109    11968.95117
  11463.0     0.0000872   7920.37695    12329.93555
  11756.0     0.0000851   7920.38721    12729.76758
  12149.0     0.0000823   7920.40137    13144.14746
  13543.0     0.0000738   7920.41943    13541.08594
  13336.0     0.0000750   7920.44141    13886.31934
  13229.0     0.0000756   7920.46777    14145.56055
  14922.0     0.0000670   7920.49805    14292.15527
  15115.0     0.0000662   7920.53271    14312.00586
  14908.0     0.0000671   7920.57080    14204.59961
  16601.0     0.0000602   7920.61328    13981.53516
  15193.0     0.0000658   7920.65967    13665.82227
  13686.0     0.0000731   7920.71045    13282.09180
  13479.0     0.0000742   7920.76514    12861.12793
  11472.0     0.0000872   7920.82373    12433.62500
  11964.0     0.0000836   7920.88623    12023.94824
  12557.0     0.0000796   7920.95313    11652.15918
  11350.0     0.0000881   7921.02344    11331.22363
  10242.0     0.0000976   7921.09814    11067.05176
  12435.0     0.0000804   7921.17725    10861.75000
  12227.0     0.0000818   7921.25977    10711.23535
  11319.0     0.0000883   7921.34668    10607.85840
  11512.0     0.0000869   7921.43701    10539.96582
  11904.0     0.0000840   7921.53223    10495.42969
  10996.0     0.0000909   7921.63086    10454.12891
  11789.0     0.0000848   7921.73340    10409.72461
  10881.0     0.0000919   7921.84033    10339.88672
  10773.0     0.0000928   7921.95117    10246.05566
  12965.0     0.0000771   7922.06592    10129.81543
  11657.0     0.0000858   7922.18457    9997.99414
  11349.0     0.0000881   7922.30713    9858.93848
  11441.0     0.0000874   7922.43359    9721.65137
  10733.0     0.0000932   7922.56445    9594.03711
  9425.0      0.0001061   7922.69922    9482.28906
  10417.0     0.0000960   7922.83740    9391.92871
  9709.0      0.0001030   7922.97998    9329.36035
  10800.0     0.0000926   7923.12646    9291.85449
  10492.0     0.0000953   7923.27686    9283.45996
  9784.0      0.0001022   7923.43115    9304.39844
  9675.0      0.0001034   7923.58936    9353.73633
  9667.0      0.0001034   7923.75195    9429.66602
  10359.0     0.0000965   7923.91797    9529.32617
  10550.0     0.0000948   7924.08789    9649.24902
  10142.0     0.0000986   7924.26221    9785.94434
  10833.0     0.0000923   7924.43994    9935.00488
  10624.0     0.0000941   7924.62207    10089.74121
  11216.0     0.0000892   7924.80811    10242.76563
  10607.0     0.0000943   7924.99756    10384.20215
  10598.0     0.0000944   7925.19141    10502.84473
  10890.0     0.0000918   7925.38867    10586.36914
  10581.0     0.0000945   7925.59033    10625.30957
  10472.0     0.0000955   7925.79590    10615.48926
  10563.0     0.0000947   7926.00488    10560.51074
  10254.0     0.0000975   7926.21777    10470.55469
  10845.0     0.0000922   7926.43506    10360.18652
  11236.0     0.0000890   7926.65576    10244.18555
  11427.0     0.0000875   7926.88086    10136.08984
  11618.0     0.0000861   7927.10889    10046.38477
  10409.0     0.0000961   7927.34180    9981.98828
  9400.0      0.0001064   7927.57813    9946.77441
  9791.0      0.0001021   7927.81836    9941.31152
  8981.0      0.0001113   7928.06250    9961.64355
  9372.0      0.0001067   7928.31006    10007.24609
  10863.0     0.0000921   7928.56201    10058.06836
  10253.0     0.0000975   7928.81738    10107.95703
  11044.0     0.0000905   7929.07715    10144.62988
  9135.0      0.0001095   7929.34082    10156.83594
  10925.0     0.0000915   7929.60742    10137.42773
  9316.0      0.0001073   7929.87842    10085.02344
  9406.0      0.0001063   7930.15332    10004.37988
  10897.0     0.0000918   7930.43213    9900.82715
  10287.0     0.0000972   7930.71436    9792.21484
  9577.0      0.0001044   7931.00049    9684.21484
  8768.0      0.0001141   7931.29053    9586.30469
  9358.0      0.0001069   7931.58447    9506.33496
  9648.0      0.0001036   7931.88232    9449.99121
  9638.0      0.0001038   7932.18359    9421.46484
  10329.0     0.0000968   7932.48828    9422.91797
  10619.0     0.0000942   7932.79736    9454.72266
  9109.0      0.0001098   7933.11035    9515.29785
  9199.0      0.0001087   7933.42676    9601.49414
  10289.0     0.0000972   7933.74756    9708.26953
  9479.0      0.0001055   7934.07129    9829.09277
  10369.0     0.0000964   7934.39893    9956.60449
  9959.0      0.0001004   7934.73047    10081.72461
  10949.0     0.0000913   7935.06592    10195.81836
  10439.0     0.0000958   7935.40527    10291.07422
  10029.0     0.0000997   7935.74756    10363.38672
  11219.0     0.0000891   7936.09424    10414.24902
  10309.0     0.0000970   7936.44434    10450.60840
  11499.0     0.0000870   7936.79883    10483.98633
  11489.0     0.0000870   7937.15625    10529.14160
  10478.0     0.0000954   7937.51758    10595.86035
  10868.0     0.0000920   7937.88281    10697.02637
  11058.0     0.0000904   7938.25146    10841.09961
  11948.0     0.0000837   7938.62451    11034.52246
  12138.0     0.0000824   7939.00049    11280.51563
  11427.0     0.0000875   7939.37988    11579.86035
  12817.0     0.0000780   7939.76416    11932.37598
  11907.0     0.0000840   7940.15088    12334.16699
  12397.0     0.0000807   7940.54248    12781.97363
  13687.0     0.0000731   7940.93701    13270.86816
  15176.0     0.0000659   7941.33496    13798.77930
  15166.0     0.0000659   7941.73730    14373.16113
  14856.0     0.0000673   7942.14258    15001.24023
  15646.0     0.0000639   7942.55225    15705.43750
  16835.0     0.0000594   7942.96533    16505.31836
  17025.0     0.0000587   7943.38135    17414.91211
  16315.0     0.0000613   7943.80176    18439.17383
  17804.0     0.0000562   7944.22510    19560.46094
  18794.0     0.0000532   7944.65332    20746.83984
  19184.0     0.0000521   7945.08398    21940.61523
  20174.0     0.0000496   7945.51855    23064.18750
  22063.0     0.0000453   7945.95703    24025.33789
  22553.0     0.0000443   7946.39893    24717.43945
  20943.0     0.0000477   7946.84473    25048.13281
  21333.0     0.0000469   7947.29346    24959.16602
  21023.0     0.0000476   7947.74609    24449.10156
  20912.0     0.0000478   7948.20264    23569.17578
  22302.0     0.0000448   7948.66211    22412.09180
  23292.0     0.0000429   7949.12598    21078.97852
  19982.0     0.0000500   7949.59326    19671.14063
  18172.0     0.0000550   7950.06299    18271.56641
  15062.0     0.0000664   7950.53711    16943.43164
  15051.0     0.0000664   7951.01465    15739.97656
  14441.0     0.0000692   7951.49658    14692.20215
  13431.0     0.0000745   7951.98145    13821.88086
  14221.0     0.0000703   7952.46924    13137.12793
  13111.0     0.0000763   7952.96094    12633.39746
  12601.0     0.0000794   7953.45654    12304.06738
  11491.0     0.0000870   7953.95508    12135.14160
  12281.0     0.0000814   7954.45801    12113.04199
  12971.0     0.0000771   7954.96338    12218.34082
  12661.0     0.0000790   7955.47314    12437.10059
  12751.0     0.0000784   7955.98584    12753.49512
  12842.0     0.0000779   7956.50195    13153.31152
  10932.0     0.0000915   7957.02197    13621.41406
  14022.0     0.0000713   7957.54492    14144.30176
  15412.0     0.0000649   7958.07227    14712.73926
  14802.0     0.0000676   7958.60205    15323.76172
  16193.0     0.0000618   7959.13623    15967.07520
  15083.0     0.0000663   7959.67334    16638.34375
  16473.0     0.0000607   7960.21338    17329.19922
  18864.0     0.0000530   7960.75781    18022.87500
  17454.0     0.0000573   7961.30518    18687.77930
  18745.0     0.0000533   7961.85645    19285.94727
  19535.0     0.0000512   7962.41113    19772.29492
  20326.0     0.0000492   7962.96826    20108.72461
  19516.0     0.0000512   7963.52979    20276.60156
  19707.0     0.0000507   7964.09424    20282.60938
  19598.0     0.0000510   7964.66260    20158.60547
  18888.0     0.0000529   7965.23389    19949.35547
  18279.0     0.0000547   7965.80811    19698.96094
  17670.0     0.0000566   7966.38672    19440.74023
  18561.0     0.0000539   7966.96826    19192.23828
  19052.0     0.0000525   7967.55371    18956.68359
  18142.0     0.0000551   7968.14160    18724.58984
  16633.0     0.0000601   7968.73291    18478.42188
  16625.0     0.0000602   7969.32861    18199.58594
  15716.0     0.0000636   7969.92627    17879.44336
  15407.0     0.0000649   7970.52881    17523.51367
  15298.0     0.0000654   7971.13379    17156.75000
  14589.0     0.0000685   7971.74170    16818.74805
  14881.0     0.0000672   7972.35352    16556.46094
  14872.0     0.0000672   7972.96826    16420.48242
  14963.0     0.0000668   7973.58740    16457.42773
  14555.0     0.0000687   7974.20898    16708.79102
  13246.0     0.0000755   7974.83350    17204.23633
  14638.0     0.0000683   7975.46191    17966.29102
  16030.0     0.0000624   7976.09326    18998.71875
  16321.0     0.0000613   7976.72852    20292.50586
  17413.0     0.0000574   7977.36670    21814.91211
  20805.0     0.0000481   7978.00781    23512.92578
  24597.0     0.0000407   7978.65234    25317.86523
  25989.0     0.0000385   7979.30029    27128.74609
  27381.0     0.0000365   7979.95166    28833.21289
  31373.0     0.0000319   7980.60645    30298.61328
  32265.0     0.0000310   7981.26318    31398.82813
  32558.0     0.0000307   7981.92480    32040.58398
  32250.0     0.0000310   7982.58838    32183.61328
  35342.0     0.0000283   7983.25635    31862.42969
  33935.0     0.0000295   7983.92676    31173.54492
  31227.0     0.0000320   7984.59961    30247.87695
  30020.0     0.0000333   7985.27734    29214.55078
  27513.0     0.0000363   7985.95703    28188.39063
  26306.0     0.0000380   7986.64111    27249.89258
  24099.0     0.0000415   7987.32715    26444.92969
  22791.0     0.0000439   7988.01611    25787.82422
  21085.0     0.0000474   7988.70996    25256.97070
  23278.0     0.0000430   7989.40527    24805.54297
  22371.0     0.0000447   7990.10498    24357.37500
  20364.0     0.0000491   7990.80713    23853.21875
  21658.0     0.0000462   7991.51221    23227.12695
  20651.0     0.0000484   7992.22119    22450.67773
  21945.0     0.0000456   7992.93262    21535.97070
  19838.0     0.0000504   7993.64795    20519.75977
  18932.0     0.0000528   7994.36572    19456.46680
  18226.0     0.0000549   7995.08594    18400.44336
  13620.0     0.0000734   7995.81104    17395.93750
  14314.0     0.0000699   7996.53760    16483.78906
  15208.0     0.0000658   7997.26855    15689.67383
  12702.0     0.0000787   7998.00244    15032.60840
  13596.0     0.0000736   7998.73779    14520.27051
  12090.0     0.0000827   7999.47803    14149.89941
  12585.0     0.0000795   8000.22021    13915.40430
  10080.0     0.0000992   8000.96631    13798.18457
  12474.0     0.0000802   8001.71533    13782.06348
  12869.0     0.0000777   8002.46631    13846.63965
  11464.0     0.0000872   8003.22119    13971.03223
  12559.0     0.0000796   8003.97900    14133.95996
  12154.0     0.0000823   8004.74023    14317.08594
  12949.0     0.0000772   8005.50439    14507.37793
  12244.0     0.0000817   8006.27051    14702.33984
  11740.0     0.0000852   8007.04053    14913.07910
  13035.0     0.0000767   8007.81348    15160.97949
  12831.0     0.0000779   8008.58936    15474.66504
  14127.0     0.0000708   8009.36865    15881.02148
  14622.0     0.0000684   8010.14990    16400.63477
  14818.0     0.0000675   8010.93506    17046.22070
  15614.0     0.0000640   8011.72217    17824.00781
  14411.0     0.0000694   8012.51367    18702.97656
  15607.0     0.0000641   8013.30713    19661.22266
  17803.0     0.0000562   8014.10303    20653.18555
  19100.0     0.0000524   8014.90332    21621.84180
  19196.0     0.0000521   8015.70508    22493.18359
  19893.0     0.0000503   8016.51123    23195.76563
  22290.0     0.0000449   8017.31934    23668.19922
  22787.0     0.0000439   8018.12939    23880.76172
  22384.0     0.0000447   8018.94434    23841.87305
  22081.0     0.0000453   8019.76074    23591.41016
  22179.0     0.0000451   8020.58105    23184.69922
  19776.0     0.0000506   8021.40381    22677.10547
  19774.0     0.0000506   8022.22852    22111.97070
  18671.0     0.0000536   8023.05762    21514.86914
  18169.0     0.0000550   8023.88818    20901.37891
  19167.0     0.0000522   8024.72266    20277.16016
  18865.0     0.0000530   8025.55957    19651.97656
  18064.0     0.0000554   8026.39844    19042.48438
  17262.0     0.0000579   8027.24170    18470.95313
  16760.0     0.0000597   8028.08691    17965.32617
  16059.0     0.0000623   8028.93555    17546.08984
  15458.0     0.0000647   8029.78662    17226.16602
  15057.0     0.0000664   8030.63965    17006.08008
  15756.0     0.0000635   8031.49658    16874.23047
  16155.0     0.0000619   8032.35547    16808.95703
  15554.0     0.0000643   8033.21826    16778.05273
  15854.0     0.0000631   8034.08350    16742.07227
  15953.0     0.0000627   8034.95020    16659.11719
  16853.0     0.0000593   8035.82129    16493.04492
  15853.0     0.0000631   8036.69385    16221.49707
  15453.0     0.0000647   8037.57031    15842.78320
  13453.0     0.0000743   8038.44922    15374.51172
  14053.0     0.0000712   8039.32959    14845.82617
  12754.0     0.0000784   8040.21387    14287.51367
  13554.0     0.0000738   8041.10059    13731.54688
  12855.0     0.0000778   8041.99023    13202.51758
  10656.0     0.0000938   8042.88281    12721.93750
  9757.0      0.0001025   8043.77637    12306.08887
  10758.0     0.0000930   8044.67480    11962.22754
  10360.0     0.0000965   8045.57422    11697.77637
  9061.0      0.0001104   8046.47754    11513.34180
  9863.0      0.0001014   8047.38330    11408.14551
  10365.0     0.0000965   8048.29053    11373.96289
  10167.0     0.0000984   8049.20166    11404.38086
  9769.0      0.0001024   8050.11475    11490.20020
  10471.0     0.0000955   8051.03125    11621.61035
  11074.0     0.0000903   8051.94971    11788.23828
  10576.0     0.0000946   8052.87012    11980.25684
  10279.0     0.0000973   8053.79443    12190.28809
  9682.0      0.0001033   8054.72021    12413.25488
  9885.0      0.0001012   8055.64990    12653.44922
  10988.0     0.0000910   8056.58154    12913.40137
  11892.0     0.0000841   8057.51465    13210.76367
  12695.0     0.0000788   8058.45215    13566.59570
  14599.0     0.0000685   8059.39063    14001.94336
  13402.0     0.0000746   8060.33301    14538.65137
  13406.0     0.0000746   8061.27734    15192.86328
  15810.0     0.0000633   8062.22314    15974.74219
  16715.0     0.0000598   8063.17334    16889.45703
  18519.0     0.0000540   8064.12451    17927.54883
  19923.0     0.0000502   8065.07959    19073.33594
  21328.0     0.0000469   8066.03662    20294.66602
  22733.0     0.0000440   8066.99463    21547.52148
  24438.0     0.0000409   8067.95752    22778.80469
  26743.0     0.0000374   8068.92139    23915.21680
  28548.0     0.0000350   8069.88867    24879.14258
  31253.0     0.0000320   8070.85840    25585.71484
  29658.0     0.0000337   8071.82861    25963.26172
  28664.0     0.0000349   8072.80322    25969.13281
  28570.0     0.0000350   8073.77930    25601.94531
  28175.0     0.0000355   8074.75879    24902.99805
  26481.0     0.0000378   8075.74072    23945.38867
  24087.0     0.0000415   8076.72363    22813.05859
  20893.0     0.0000479   8077.70996    21580.33008
  20599.0     0.0000485   8078.69824    20314.90234
  17806.0     0.0000562   8079.68945    19062.86523
  17012.0     0.0000588   8080.68359    17861.97461
  17119.0     0.0000584   8081.67822    16738.53906
  15225.0     0.0000657   8082.67627    15708.60938
  13732.0     0.0000728   8083.67676    14789.59570
  12539.0     0.0000798   8084.67969    13989.21875
  12346.0     0.0000810   8085.68555    13314.02832
  11353.0     0.0000881   8086.69189    12764.71875
  11160.0     0.0000896   8087.70215    12336.90820
  10467.0     0.0000955   8088.71387    12026.62207
  11875.0     0.0000842   8089.72900    11826.37793
  10982.0     0.0000911   8090.74561    11728.91113
  11490.0     0.0000870   8091.76318    11725.52637
  9697.0      0.0001031   8092.78516    11806.87695
  11205.0     0.0000892   8093.80811    11962.19434
  11313.0     0.0000884   8094.83496    12179.68750
  11921.0     0.0000839   8095.86279    12445.00684
  12729.0     0.0000786   8096.89209    12741.68066
  11737.0     0.0000852   8097.92529    13051.98730
  13645.0     0.0000733   8098.95947    13354.47168
  14053.0     0.0000712   8099.99707    13628.84766
  14761.0     0.0000677   8101.03613    13856.69336
  15570.0     0.0000642   8102.07666    14027.60352
  15478.0     0.0000646   8103.12109    14142.45703
  14787.0     0.0000676   8104.16602    14211.84961
  14895.0     0.0000671   8105.21484    14253.37988
  13504.0     0.0000741   8106.26465    14285.11621
  14013.0     0.0000714   8107.31592    14321.33008
  13622.0     0.0000734   8108.37109    14369.76367
  13331.0     0.0000750   8109.42725    14435.05078
  13539.0     0.0000739   8110.48682    14499.62109
  13549.0     0.0000738   8111.54785    14553.07031
  12758.0     0.0000784   8112.60938    14575.48242
  12667.0     0.0000789   8113.67529    14546.56543
  12976.0     0.0000771   8114.74170    14451.75391
  13385.0     0.0000747   8115.81201    14287.23242
  12995.0     0.0000770   8116.88379    14062.28027
  13804.0     0.0000724   8117.95605    13795.88477
  12913.0     0.0000774   8119.03174    13510.36719
  13123.0     0.0000762   8120.10938    13229.27441
  13232.0     0.0000756   8121.18945    12971.56348
  11942.0     0.0000837   8122.27148    12752.99512
  11652.0     0.0000858   8123.35400    12584.40430
  10661.0     0.0000938   8124.44043    12471.98242
  10971.0     0.0000911   8125.52783    12419.21875
  11981.0     0.0000835   8126.61816    12426.57520
  11291.0     0.0000886   8127.70996    12493.14355
  12600.0     0.0000794   8128.80273    12617.00293
  11510.0     0.0000869   8129.89941    12796.22363
  11320.0     0.0000883   8130.99658    13027.44141
  12030.0     0.0000831   8132.09717    13308.10352
  11940.0     0.0000838   8133.19873    13635.87598
  13250.0     0.0000755   8134.30127    14011.94531
  15660.0     0.0000639   8135.40771    14444.57617
  15370.0     0.0000651   8136.51465    14948.48633
  14481.0     0.0000691   8137.62500    15538.61523
  15891.0     0.0000629   8138.73633    16236.39844
  15901.0     0.0000629   8139.84814    17058.78125
  17611.0     0.0000568   8140.96436    18019.79883
  19121.0     0.0000523   8142.08057    19119.22656
  17932.0     0.0000558   8143.20068    20350.89844
  20342.0     0.0000492   8144.32129    21692.88867
  21952.0     0.0000456   8145.44287    23115.01172
  22162.0     0.0000451   8146.56836    24584.44727
  23473.0     0.0000426   8147.69385    26051.56055
  26083.0     0.0000383   8148.82324    27464.24414
  28593.0     0.0000350   8149.95313    28748.93359
  28004.0     0.0000357   8151.08350    29818.47656
  28314.0     0.0000353   8152.21826    30579.84570
  29924.0     0.0000334   8153.35303    30941.72852
  33635.0     0.0000297   8154.49121    30844.92969
  30145.0     0.0000332   8155.63037    30277.06445
  29456.0     0.0000339   8156.77002    29282.21289
  27766.0     0.0000360   8157.91357    27941.36914
  24176.0     0.0000414   8159.05713    26371.24609
  23887.0     0.0000419   8160.20410    24673.64258
  23297.0     0.0000429   8161.35254    22954.86133
  19407.0     0.0000515   8162.50098    21294.11328
  19618.0     0.0000510   8163.65283    19745.92578
  16128.0     0.0000620   8164.80518    18352.55664
  15038.0     0.0000665   8165.96094    17129.83008
  16149.0     0.0000619   8167.11768    16082.82227
  14859.0     0.0000673   8168.27441    15201.73730
  13369.0     0.0000748   8169.43506    14469.65918
  12880.0     0.0000776   8170.59619    13858.96973
  11290.0     0.0000886   8171.75977    13351.26465
  10800.0     0.0000926   8172.92480    12930.56055
  12110.0     0.0000826   8174.09033    12584.45801
  11621.0     0.0000861   8175.25928    12302.83691
  12531.0     0.0000798   8176.42822    12079.06445
  11441.0     0.0000874   8177.60010    11902.56250
  10951.0     0.0000913   8178.77344    11772.19336
  10661.0     0.0000938   8179.94678    11676.69824
  10671.0     0.0000937   8181.12402    11606.40723
  10581.0     0.0000945   8182.30127    11550.82227
  11091.0     0.0000902   8183.48145    11498.07227
  11501.0     0.0000869   8184.66211    11437.79395
  11211.0     0.0000892   8185.84326    11358.09082
  10221.0     0.0000978   8187.02832    11254.42480
  10331.0     0.0000968   8188.21289    11126.82129
  10141.0     0.0000986   8189.40088    10979.42969
  10750.0     0.0000930   8190.58936    10819.78906
  11060.0     0.0000904   8191.77832    10656.24609
  9870.0      0.0001013   8192.97070    10496.18750
  9980.0      0.0001002   8194.16309    10346.90625
  10489.0     0.0000953   8195.35840    10213.75977
  9399.0      0.0001064   8196.55469    10101.56445
  9608.0      0.0001041   8197.75098    10013.82227
  10418.0     0.0000960   8198.95117    9952.81836
  8927.0      0.0001120   8200.15039    9920.35059
  8536.0      0.0001172   8201.35352    9917.05859
  9146.0      0.0001093   8202.55664    9942.93359
  9755.0      0.0001025   8203.75977    9997.12988
  10164.0     0.0000984   8204.96680    10078.47070
  10373.0     0.0000964   8206.17383    10184.81055
  10182.0     0.0000982   8207.38379    10313.99219
  9291.0      0.0001076   8208.59473    10462.92480
  10100.0     0.0000990   8209.80469    10624.92090
  9609.0      0.0001041   8211.01855    10803.09668
  10518.0     0.0000951   8212.23242    10989.57422
  9926.0      0.0001007   8213.44922    11180.76563
  9935.0      0.0001007   8214.66699    11373.47852
  11944.0     0.0000837   8215.88379    11567.55566
  11452.0     0.0000873   8217.10352    11765.78418
  11760.0     0.0000850   8218.32520    11975.21094
  12069.0     0.0000829   8219.54785    12202.54688
  12077.0     0.0000828   8220.77148    12456.39453
  12785.0     0.0000782   8221.99512    12742.83301
  12494.0     0.0000800   8223.22168    13066.37305
  13502.0     0.0000741   8224.44922    13426.79980
  14210.0     0.0000704   8225.67871    13822.75488
  12718.0     0.0000786   8226.90918    14251.19043
  14326.0     0.0000698   8228.13867    14701.05762
  15034.0     0.0000665   8229.37207    15171.33594
  15942.0     0.0000627   8230.60547    15657.40723
  15049.0     0.0000664   8231.84082    16168.62500
  14957.0     0.0000669   8233.07715    16722.74219
  14965.0     0.0000668   8234.31348    17347.99805
  17972.0     0.0000556   8235.55273    18079.67578
  16680.0     0.0000600   8236.79102    18946.46289
  16788.0     0.0000596   8238.03320    19971.64258
  17695.0     0.0000565   8239.27539    21160.40430
  19502.0     0.0000513   8240.51660    22500.76758
  22310.0     0.0000448   8241.76172    23966.03516
  22817.0     0.0000438   8243.00684    25499.99414
  25424.0     0.0000393   8244.25391    27031.51172
  27532.0     0.0000363   8245.50195    28461.28906
  27439.0     0.0000364   8246.74902    29674.70508
  27846.0     0.0000359   8248.00000    30555.08398
  31653.0     0.0000316   8249.25000    30994.65430
  33560.0     0.0000298   8250.50293    30931.16406
  32767.0     0.0000305   8251.75586    30361.17773
  32974.0     0.0000303   8253.00879    29343.54883
  31680.0     0.0000316   8254.26465    27974.50000
  29787.0     0.0000336   8255.51953    26373.86719
  26794.0     0.0000373   8256.77832    24650.68750
  23101.0     0.0000433   8258.03711    22905.50195
  20507.0     0.0000488   8259.29395    21218.66797
  19414.0     0.0000515   8260.55469    19644.15625
  16520.0     0.0000605   8261.81543    18235.39844
  15727.0     0.0000636   8263.07910    17003.94336
  15633.0     0.0000640   8264.34180    15970.22363
  14640.0     0.0000683   8265.60547    15135.60449
  14146.0     0.0000707   8266.87012    14490.04883
  13753.0     0.0000727   8268.13574    14021.50098
  13859.0     0.0000722   8269.40332    13710.99121
  12865.0     0.0000777   8270.67188    13539.59668
  12871.0     0.0000777   8271.93945    13487.40723
  12977.0     0.0000771   8273.20898    13535.62891
  11484.0     0.0000871   8274.47949    13666.90723
  11790.0     0.0000848   8275.75098    13866.90234
  11796.0     0.0000848   8277.02441    14118.45996
  12302.0     0.0000813   8278.29590    14408.84277
  12008.0     0.0000833   8279.57129    14725.72852
  13014.0     0.0000768   8280.84473    15055.20996
  13219.0     0.0000756   8282.12207    15388.17480
  13225.0     0.0000756   8283.39844    15705.83887
  14831.0     0.0000674   8284.67383    16000.63281
  14237.0     0.0000702   8285.95313    16266.42188
  14543.0     0.0000688   8287.23145    16500.32813
  14748.0     0.0000678   8288.51270    16706.16992
  15754.0     0.0000635   8289.79297    16892.48242
  16060.0     0.0000623   8291.07227    17065.30273
  15965.0     0.0000626   8292.35547    17234.72070
  14671.0     0.0000682   8293.63770    17405.21875
  16376.0     0.0000611   8294.92188    17577.79883
  16782.0     0.0000596   8296.20605    17748.99805
  18787.0     0.0000532   8297.49023    17913.00586
  16193.0     0.0000618   8298.77637    18063.88477
  18098.0     0.0000553   8300.06250    18195.52148
  18303.0     0.0000546   8301.35059    18303.66602
  17309.0     0.0000578   8302.63867    18384.91602
  17314.0     0.0000578   8303.92578    18438.18750
  17919.0     0.0000558   8305.21582    18466.29883
  18524.0     0.0000540   8306.50488    18470.35742
  18330.0     0.0000546   8307.79590    18453.84375
  18535.0     0.0000540   8309.08691    18414.38672
  18540.0     0.0000539   8310.37793    18342.33398
  19245.0     0.0000520   8311.67090    18219.98242
  17850.0     0.0000560   8312.96289    18025.50000
  19255.0     0.0000519   8314.25781    17737.59961
  18960.0     0.0000527   8315.55176    17344.63477
  17665.0     0.0000566   8316.84570    16849.64063
  16070.0     0.0000622   8318.14160    16266.97559
  16875.0     0.0000593   8319.43652    15624.83398
  16280.0     0.0000614   8320.73340    14951.24219
  14685.0     0.0000681   8322.03125    14274.80176
  13290.0     0.0000752   8323.32715    13618.68359
  13095.0     0.0000764   8324.62598    12998.55371
  12400.0     0.0000806   8325.92383    12428.60449
  12205.0     0.0000819   8327.22363    11915.42969
  11310.0     0.0000884   8328.52344    11463.86035
  9714.0      0.0001029   8329.82227    11074.56152
  10119.0     0.0000988   8331.12402    10744.32031
  10424.0     0.0000959   8332.42383    10469.89160
  10829.0     0.0000923   8333.72559    10245.07422
  10833.0     0.0000923   8335.02832    10063.96289
  10838.0     0.0000923   8336.32910    9920.06934
  10243.0     0.0000976   8337.63281    9806.80176
  10147.0     0.0000986   8338.93555    9721.54395
  11052.0     0.0000905   8340.24023    9654.00098
  10257.0     0.0000975   8341.54395    9602.97754
  10061.0     0.0000994   8342.84668    9565.37988
  10766.0     0.0000929   8344.15234    9539.20898
  10670.0     0.0000937   8345.45703    9522.38867
  11475.0     0.0000871   8346.76367    9514.34082
  10680.0     0.0000936   8348.06934    9514.80859
  9784.0      0.0001022   8349.37402    9523.98535
  9489.0      0.0001054   8350.68164    9542.51465
  9693.0      0.0001032   8351.98730    9572.17188
  10298.0     0.0000971   8353.29590    9612.72852
  10802.0     0.0000926   8354.60352    9666.60742
  9507.0      0.0001052   8355.90918    9735.78711
  9611.0      0.0001040   8357.21875    9822.91699
  10516.0     0.0000951   8358.52637    9930.75586
  10520.0     0.0000951   8359.83594    10064.79395
  10124.0     0.0000988   8361.14453    10225.81836
  11129.0     0.0000899   8362.45215    10420.33594
  9433.0      0.0001060   8363.76270    10655.50098
  11038.0     0.0000906   8365.07129    10935.47559
  12642.0     0.0000791   8366.38281    11268.54199
  12446.0     0.0000803   8367.69238    11661.31152
  12151.0     0.0000823   8369.00098    12120.57422
  13355.0     0.0000749   8370.31250    12654.10840
  13860.0     0.0000722   8371.62207    13264.67871
  12664.0     0.0000790   8372.93359    13953.94727
  13368.0     0.0000748   8374.24512    14715.20996
  11873.0     0.0000842   8375.55469    15534.93457
  15677.0     0.0000638   8376.86719    16394.06250
  16281.0     0.0000614   8378.17773    17259.31641
  16185.0     0.0000618   8379.49023    18091.84961
  16490.0     0.0000606   8380.80176    18840.06250
  17094.0     0.0000585   8382.11230    19447.50391
  18998.0     0.0000526   8383.42480    19860.26953
  19803.0     0.0000505   8384.73633    20033.48047
  18607.0     0.0000537   8386.04883    19947.65234
  20411.0     0.0000490   8387.36133    19612.79102
  19115.0     0.0000523   8388.67188    19066.72656
  17719.0     0.0000564   8389.98438    18361.51953
  17224.0     0.0000581   8391.29590    17557.88281
  16728.0     0.0000598   8392.60938    16709.58789
  16032.0     0.0000624   8393.92090    15866.40332
  15236.0     0.0000656   8395.23242    15067.62695
  13440.0     0.0000744   8396.54590    14342.23730
  14144.0     0.0000707   8397.85645    13715.48438
  14949.0     0.0000669   8399.16992    13201.91895
  12653.0     0.0000790   8400.48242    12812.62207
  13757.0     0.0000727   8401.79297    12550.18262
  14761.0     0.0000677   8403.10547    12413.36719
  13165.0     0.0000760   8404.41699    12397.25977
  12369.0     0.0000808   8405.73047    12492.78613
  11773.0     0.0000849   8407.04199    12687.64648
  11977.0     0.0000835   8408.35254    12966.49121
  13481.0     0.0000742   8409.66504    13312.48730
  13485.0     0.0000742   8410.97559    13704.27051
  13889.0     0.0000720   8412.28809    14120.73047
  15293.0     0.0000654   8413.59961    14532.64551
  15197.0     0.0000658   8414.90918    14913.10156
  14301.0     0.0000699   8416.22168    15235.74121
  14405.0     0.0000694   8417.53125    15477.12793
  15209.0     0.0000658   8418.84277    15626.09180
  15113.0     0.0000662   8420.15430    15684.44531
  15317.0     0.0000653   8421.46289    15669.83008
  15821.0     0.0000632   8422.77441    15609.96289
  14325.0     0.0000698   8424.08301    15537.40723
  15929.0     0.0000628   8425.39355    15484.06934
  15133.0     0.0000661   8426.70410    15478.48730
  16037.0     0.0000624   8428.01172    15544.04199
  15041.0     0.0000665   8429.32129    15699.50977
  15245.0     0.0000656   8430.62988    15958.43555
  15949.0     0.0000627   8431.93945    16331.10059
  15353.0     0.0000651   8433.24805    16822.03711
  16356.0     0.0000611   8434.55469    17427.45703
  17760.0     0.0000563   8435.86328    18146.63867
  17064.0     0.0000586   8437.16992    18958.46289
  20268.0     0.0000493   8438.47754    19838.66992
  18272.0     0.0000547   8439.78516    20750.14453
  19576.0     0.0000511   8441.09082    21650.67969
  20079.0     0.0000498   8442.39746    22491.31836
  21183.0     0.0000472   8443.70215    23225.78516
  21187.0     0.0000472   8445.00879    23819.61328
  21491.0     0.0000465   8446.31445    24251.50195
  20294.0     0.0000493   8447.61719    24519.46680
  24298.0     0.0000412   8448.92285    24637.48633
  23802.0     0.0000420   8450.22656    24619.35156
  23006.0     0.0000435   8451.53027    24480.91797
  24609.0     0.0000406   8452.83398    24227.89258
  23613.0     0.0000423   8454.13477    23857.21680
  22417.0     0.0000446   8455.43848    23360.31055
  22421.0     0.0000446   8456.73926    22736.06250
  21824.0     0.0000458   8458.04199    21993.64453
  21128.0     0.0000473   8459.34277    21160.51172
  20332.0     0.0000492   8460.64258    20275.06250
  19135.0     0.0000523   8461.94336    19375.84180
  19339.0     0.0000517   8463.24219    18502.35938
  16542.0     0.0000605   8464.54199    17681.04688
  15746.0     0.0000635   8465.84082    16931.69727
  16750.0     0.0000597   8467.13770    16264.57324
  17253.0     0.0000580   8468.43555    15674.75488
  15457.0     0.0000647   8469.73242    15157.69531
  13860.0     0.0000722   8471.02930    14698.86426
  13464.0     0.0000743   8472.32520    14282.78125
  13968.0     0.0000716   8473.61914    13893.83496
  13371.0     0.0000748   8474.91504    13519.07031
  13275.0     0.0000753   8476.20801    13153.58203
  12578.0     0.0000795   8477.50293    12796.16016
  12682.0     0.0000789   8478.79688    12450.82520
  12385.0     0.0000807   8480.08789    12122.75977
  11489.0     0.0000870   8481.37988    11816.64160
  11892.0     0.0000841   8482.66992    11537.11914
  10896.0     0.0000918   8483.96191    11287.83594
  10899.0     0.0000918   8485.25195    11072.44824
  10403.0     0.0000961   8486.54004    10893.59766
  10506.0     0.0000952   8487.82910    10755.70020
  11610.0     0.0000861   8489.11621    10655.48242
  11313.0     0.0000884   8490.40430    10597.00586
  10916.0     0.0000916   8491.69141    10581.86328
  11420.0     0.0000876   8492.97559    10611.48145
  11623.0     0.0000860   8494.26172    10687.64941
  12027.0     0.0000831   8495.54492    10812.03320
  12430.0     0.0000805   8496.82910    10986.90430
  11933.0     0.0000838   8498.11230    11213.94043
  11537.0     0.0000867   8499.39355    11494.45898
  12140.0     0.0000824   8500.67578    11830.16602
  13644.0     0.0000733   8501.95605    12219.62305
  14247.0     0.0000702   8503.23633    12661.20117
  13250.0     0.0000755   8504.51563    13148.91895
  13854.0     0.0000722   8505.79199    13673.83105
  14357.0     0.0000697   8507.07031    14225.67480
  13660.0     0.0000732   8508.34668    14788.53809
  14163.0     0.0000706   8509.62305    15348.20508
  16867.0     0.0000593   8510.89844    15888.31641
  15770.0     0.0000634   8512.17090    16393.50977
  17573.0     0.0000569   8513.44531    16848.98633
  19077.0     0.0000524   8514.71680    17234.47266
  20980.0     0.0000477   8515.98926    17528.61523
  19183.0     0.0000521   8517.25977    17707.69141
  19486.0     0.0000513   8518.52832    17752.22461
  22089.0     0.0000453   8519.79883    17653.09766
  19893.0     0.0000503   8521.06543    17415.69727
  19196.0     0.0000521   8522.33398    17059.55664
  17399.0     0.0000575   8523.59961    16616.91992
  17402.0     0.0000575   8524.86328    16123.67188
  14305.0     0.0000699   8526.12891    15615.70215
  17809.0     0.0000562   8527.39160    15128.24121
  14912.0     0.0000671   8528.65527    14689.66895
  15715.0     0.0000636   8529.91699    14325.82617
  14818.0     0.0000675   8531.17480    14057.61133
  14521.0     0.0000689   8532.43555    13901.64160
  15224.0     0.0000657   8533.69336    13872.41406
  15027.0     0.0000665   8534.95117    13980.63379
  14031.0     0.0000713   8536.20801    14233.80566
  14734.0     0.0000679   8537.46289    14635.88281
  14537.0     0.0000688   8538.71680    15188.35938
  16240.0     0.0000616   8539.97070    15886.69238
  16343.0     0.0000612   8541.22266    16724.57227
  18146.0     0.0000551   8542.47461    17687.16406
  19049.0     0.0000525   8543.72363    18753.43359
  20252.0     0.0000494   8544.97266    19898.46484
  21155.0     0.0000473   8546.22070    21082.12109
  23558.0     0.0000424   8547.46777    22260.79102
  25761.0     0.0000388   8548.71387    23377.38867
  26664.0     0.0000375   8549.95703    24370.57031
  28167.0     0.0000355   8551.20117    25182.42773
  28770.0     0.0000348   8552.44336    25760.33789
  30673.0     0.0000326   8553.68555    26078.38477
  31876.0     0.0000314   8554.92480    26137.52148
  30579.0     0.0000327   8556.16309    25973.29688
  30082.0     0.0000332   8557.40137    25641.90820
  29285.0     0.0000341   8558.63672    25210.51953
  28988.0     0.0000345   8559.87305    24740.60352
  28991.0     0.0000345   8561.10742    24285.59375
  28193.0     0.0000355   8562.33887    23883.38281
  26496.0     0.0000377   8563.57129    23555.12109
  25199.0     0.0000397   8564.80176    23309.67773
  25402.0     0.0000394   8566.03125    23142.12891
  24505.0     0.0000408   8567.25879    23039.19727
  25008.0     0.0000400   8568.48438    22980.67773
  25211.0     0.0000397   8569.71094    22941.84766
  26214.0     0.0000381   8570.93457    22895.91211
  26216.0     0.0000381   8572.15820    22816.82617
  25219.0     0.0000397   8573.37988    22684.69336
  24022.0     0.0000416   8574.59863    22489.95898
  23725.0     0.0000421   8575.81836    22233.35547
  22728.0     0.0000440   8577.03613    21925.04297
  23930.0     0.0000418   8578.25293    21577.34766
  23033.0     0.0000434   8579.46875    21204.22070
  23836.0     0.0000420   8580.68066    20820.98828
  22139.0     0.0000452   8581.89355    20433.60352
  20242.0     0.0000494   8583.10352    20055.75977
  18444.0     0.0000542   8584.31445    19692.89844
  18647.0     0.0000536   8585.52246    19345.69531
  18950.0     0.0000528   8586.72852    19007.24805
  17752.0     0.0000563   8587.93457    18668.45313
  16955.0     0.0000590   8589.13770    18304.70703
  17658.0     0.0000566   8590.34082    17906.25586
  16161.0     0.0000619   8591.54297    17465.11719
  15663.0     0.0000638   8592.74121    16979.44531
  14366.0     0.0000696   8593.93945    16451.28516
  14869.0     0.0000673   8595.13672    15890.37402
  15571.0     0.0000642   8596.33203    15307.79688
  12974.0     0.0000771   8597.52637    14720.18457
  14577.0     0.0000686   8598.71777    14145.07520
  14279.0     0.0000700   8599.90918    13597.61230
  11782.0     0.0000849   8601.09863    13095.28516
  11784.0     0.0000849   8602.28711    12646.59277
  12187.0     0.0000821   8603.47363    12261.81836
  12490.0     0.0000801   8604.65723    11947.30273
  11992.0     0.0000834   8605.84180    11706.10449
  11695.0     0.0000855   8607.02246    11541.20020
  11697.0     0.0000855   8608.20410    11453.10352
  11200.0     0.0000893   8609.38184    11441.80078
  10602.0     0.0000943   8610.55859    11505.78125
  11405.0     0.0000877   8611.73438    11642.75684
  12008.0     0.0000833   8612.90820    11848.37012
  12510.0     0.0000799   8614.08105    12121.21191
  12713.0     0.0000787   8615.25195    12445.11133
  13515.0     0.0000740   8616.41992    12813.65625
  13218.0     0.0000757   8617.58887    13213.40039
  12920.0     0.0000774   8618.75391    13626.92969
  13723.0     0.0000729   8619.91895    14034.66309
  13825.0     0.0000723   8621.08105    14411.81641
  14228.0     0.0000703   8622.24121    14731.91309
  15430.0     0.0000648   8623.40137    14969.88281
  16232.0     0.0000616   8624.55859    15104.02441
  15735.0     0.0000636   8625.71582    15123.53809
  15637.0     0.0000640   8626.87012    15029.86914
  14840.0     0.0000674   8628.02148    14836.63477
  15942.0     0.0000627   8629.17285    14564.14551
  15245.0     0.0000656   8630.32129    14235.88867
  13947.0     0.0000717   8631.46973    13872.70801
  13349.0     0.0000749   8632.61621    13492.78027
  12952.0     0.0000772   8633.75879    13109.62891
  12054.0     0.0000830   8634.90137    12731.77734
  12456.0     0.0000803   8636.04102    12367.37793
  12659.0     0.0000790   8637.18066    12021.33203
  12461.0     0.0000803   8638.31836    11699.39160
  12264.0     0.0000815   8639.45215    11407.40527
  11966.0     0.0000836   8640.58594    11146.21094
  11268.0     0.0000887   8641.71777    10920.49121
  12471.0     0.0000802   8642.84766    10731.38477
  10973.0     0.0000911   8643.97656    10579.95313
  10875.0     0.0000920   8645.10059    10466.19336
  11677.0     0.0000856   8646.22656    10389.40137
  11280.0     0.0000887   8647.34766    10349.16895
  10982.0     0.0000911   8648.46875    10343.28516
  9884.0      0.0001012   8649.58789    10373.49512
  10886.0     0.0000919   8650.70410    10437.12402
  11189.0     0.0000894   8651.82031    10532.77051
  10991.0     0.0000910   8652.93262    10657.99023
  10993.0     0.0000910   8654.04492    10810.10547
  12595.0     0.0000794   8655.15332    10984.94922
  11098.0     0.0000901   8656.25977    11178.59375
  12500.0     0.0000800   8657.36621    11389.00098
  11302.0     0.0000885   8658.46973    11599.00000
  10804.0     0.0000926   8659.57227    11808.17285
  11906.0     0.0000840   8660.67188    12010.02441
  12309.0     0.0000812   8661.76855    12198.70703
  11911.0     0.0000840   8662.86523    12369.10645
  11913.0     0.0000839   8663.95801    12514.91895
  12515.0     0.0000799   8665.05078    12630.99805
  12617.0     0.0000793   8666.14063    12713.16406
  14819.0     0.0000675   8667.22754    12760.25391
  13022.0     0.0000768   8668.31445    12774.27734
  13024.0     0.0000768   8669.39746    12759.77930
  12526.0     0.0000798   8670.48047    12719.92578
  13828.0     0.0000723   8671.55957    12658.25684
  14330.0     0.0000698   8672.63672    12575.45313
  13332.0     0.0000750   8673.71289    12469.71191
  13434.0     0.0000744   8674.78613    12338.97461
  11436.0     0.0000874   8675.85938    12181.66016
  11838.0     0.0000845   8676.92871    11999.52051
  12440.0     0.0000804   8677.99512    11797.59277
  12642.0     0.0000791   8679.06152    11583.64258
  12244.0     0.0000817   8680.12402    11365.42285
  12946.0     0.0000772   8681.18652    11151.78320
  11848.0     0.0000844   8682.24512    10950.57031
  11050.0     0.0000905   8683.30176    10767.94043
  11252.0     0.0000889   8684.35645    10608.12793
  11754.0     0.0000851   8685.40918    10475.18066
  11156.0     0.0000896   8686.46094    10371.64941
  10958.0     0.0000913   8687.50977    10298.93652
  10860.0     0.0000921   8688.55469    10258.28613
  10462.0     0.0000956   8689.59961    10249.96875
  10664.0     0.0000938   8690.64160    10273.82227
  10366.0     0.0000965   8691.68164    10329.16406
  10468.0     0.0000955   8692.71973    10414.68652
  10770.0     0.0000929   8693.75391    10528.49512
  10472.0     0.0000955   8694.78809    10668.65039
  10674.0     0.0000937   8695.81836    10835.00781
  11476.0     0.0000871   8696.84863    11018.13086
  12278.0     0.0000814   8697.87500    11216.77734
  11980.0     0.0000835   8698.89844    11426.38086
  12881.0     0.0000776   8699.92090    11643.24316
  13083.0     0.0000764   8700.94043    11862.74414
  12685.0     0.0000788   8701.95898    12081.84082
  13087.0     0.0000764   8702.97363    12296.86035
  14289.0     0.0000700   8703.98633    12504.61621
  14091.0     0.0000710   8704.99805    12703.08105
  14393.0     0.0000695   8706.00586    12890.00195
  13494.0     0.0000741   8707.01270    13065.18945
  13396.0     0.0000746   8708.01660    13229.48535
  13698.0     0.0000730   8709.01758    13379.20605
  15200.0     0.0000658   8710.01758    13512.93066
  14702.0     0.0000680   8711.01367    13624.24512
  14603.0     0.0000685   8712.00879    13704.84863
  13705.0     0.0000730   8713.00098    13745.10645
  14207.0     0.0000704   8713.99023    13737.35645
  14209.0     0.0000704   8714.97852    13678.31055
  14810.0     0.0000675   8715.96387    13571.00391
  14512.0     0.0000689   8716.94727    13424.05664
  14614.0     0.0000684   8717.92773    13250.82324
  13915.0     0.0000719   8718.90430    13066.79688
  14917.0     0.0000670   8719.88086    12887.54199
  13719.0     0.0000729   8720.85352    12729.49121
  12421.0     0.0000805   8721.82520    12607.36230
  12922.0     0.0000774   8722.79395    12535.00293
  11624.0     0.0000860   8723.75977    12523.84668
  12126.0     0.0000825   8724.72363    12582.86133
  15127.0     0.0000661   8725.68457    12717.93750
  12429.0     0.0000805   8726.64355    12932.05273
  12731.0     0.0000785   8727.60059    13224.01465
  14432.0     0.0000693   8728.55273    13588.69141
  15034.0     0.0000665   8729.50488    14018.26172
  14935.0     0.0000670   8730.45313    14498.14453
  14037.0     0.0000712   8731.40039    15011.34180
  13339.0     0.0000750   8732.34473    15534.32129
  16440.0     0.0000608   8733.28516    16040.55176
  16042.0     0.0000623   8734.22461    16503.80078
  17943.0     0.0000557   8735.16016    16897.16992
  16845.0     0.0000594   8736.09473    17201.94141
  16046.0     0.0000623   8737.02637    17406.13281
  17348.0     0.0000576   8737.95410    17506.62695
  18950.0     0.0000528   8738.88086    17506.27148
  17751.0     0.0000563   8739.80371    17411.59570
  17753.0     0.0000563   8740.72559    17232.62109
  18154.0     0.0000551   8741.64453    16984.38281
  17956.0     0.0000557   8742.55957    16686.99609
  17057.0     0.0000586   8743.47363    16363.13281
  15159.0     0.0000660   8744.38379    16038.07617
  16260.0     0.0000615   8745.29199    15733.02832
  17062.0     0.0000586   8746.19824    15465.69629
  17063.0     0.0000586   8747.09961    15247.29883
  16964.0     0.0000589   8748.00098    15082.26465
  15566.0     0.0000642   8748.89844    14970.30273
  15767.0     0.0000634   8749.79395    14905.14160
  16169.0     0.0000618   8750.68652    14876.87793
  15070.0     0.0000664   8751.57520    14873.13965
  15572.0     0.0000642   8752.46289    14882.17090
  15273.0     0.0000655   8753.34766    14896.10645
  15674.0     0.0000638   8754.22949    14913.63672
  15576.0     0.0000642   8755.10938    14940.73535
  15177.0     0.0000659   8755.98438    14989.00000
  14479.0     0.0000691   8756.85938    15072.76953
  15380.0     0.0000650   8757.72949    15205.14941
  15181.0     0.0000659   8758.59863    15396.31250
  16983.0     0.0000589   8759.46484    15650.77539
  15784.0     0.0000634   8760.32715    15966.96484
  16385.0     0.0000610   8761.18750    16338.14355
  16687.0     0.0000599   8762.04492    16749.24023
  15888.0     0.0000629   8762.89941    17181.07813
  16389.0     0.0000610   8763.75195    17607.43750
  17190.0     0.0000582   8764.60059    17998.04102
  17892.0     0.0000559   8765.44727    18320.58008
  18993.0     0.0000527   8766.29102    18540.27539
  18594.0     0.0000538   8767.13281    18627.12305
  18095.0     0.0000553   8767.97070    18560.56250
  17197.0     0.0000581   8768.80566    18334.86523
  17298.0     0.0000578   8769.63867    17958.70898
  17999.0     0.0000556   8770.46777    17455.85547
  13600.0     0.0000735   8771.29590    16863.51367
  15302.0     0.0000654   8772.12012    16203.44238
  16603.0     0.0000602   8772.94043    15516.54980
  14404.0     0.0000694   8773.75977    14830.63086
  14805.0     0.0000675   8774.57520    14172.33887
  13406.0     0.0000746   8775.38867    13559.59473
  13908.0     0.0000719   8776.19824    13007.68555
  12409.0     0.0000806   8777.00488    12526.16602
  12710.0     0.0000787   8777.80957    12118.71973
  12511.0     0.0000799   8778.61133    11787.73926
  10212.0     0.0000979   8779.41016    11530.34473
  11513.0     0.0000869   8780.20605    11342.30664
  12114.0     0.0000825   8780.99805    11216.78125
  12415.0     0.0000805   8781.78809    11145.23535
  13917.0     0.0000719   8782.57520    11117.66699
  11418.0     0.0000876   8783.35938    11126.46387
  11719.0     0.0000853   8784.14063    11160.66797
  11220.0     0.0000891   8784.91797    11210.58301
  11321.0     0.0000883   8785.69434    11267.29590
  12222.0     0.0000818   8786.46680    11322.38281
  12523.0     0.0000799   8787.23633    11368.71387
  11524.0     0.0000868   8788.00293    11400.06445
  13525.0     0.0000739   8788.76563    11411.88965
  13826.0     0.0000723   8789.52734    11401.72266
  13427.0     0.0000745   8790.28418    11369.72266
  12428.0     0.0000805   8791.04004    11318.54199
  11429.0     0.0000875   8791.79199    11252.83008
  11530.0     0.0000867   8792.53906    11178.63184
  11831.0     0.0000845   8793.28613    11099.51172
  12832.0     0.0000779   8794.02832    11021.72070
  12333.0     0.0000811   8794.76855    10945.33203
  11134.0     0.0000898   8795.50586    10873.34668
  11135.0     0.0000898   8796.23828    10806.35547
  11336.0     0.0000882   8796.96973    10744.09863
  11737.0     0.0000852   8797.69727    10686.65527
  11238.0     0.0000890   8798.42188    10636.12598
  11438.0     0.0000874   8799.14355    10589.77930
  11939.0     0.0000838   8799.86133    10551.14746
  11440.0     0.0000874   8800.57715    10522.06445
  10441.0     0.0000958   8801.29004    10504.44434
  10242.0     0.0000976   8801.99902    10499.75195
  10243.0     0.0000976   8802.70605    10509.01074
  10844.0     0.0000922   8803.40820    10532.68848
  10945.0     0.0000914   8804.10938    10570.91602
  10145.0     0.0000986   8804.80566    10623.21191
  10546.0     0.0000948   8805.50098    10688.96875
  10647.0     0.0000939   8806.19141    10767.08105
  11048.0     0.0000905   8806.87891    10856.33496
  12349.0     0.0000810   8807.56348    10955.95996
  12949.0     0.0000772   8808.24512    11065.13770
  12350.0     0.0000810   8808.92383    11184.77051
  12351.0     0.0000810   8809.59863    11317.18652
  12252.0     0.0000816   8810.27051    11471.40039
  11852.0     0.0000844   8810.94043    11647.46289
  12753.0     0.0000784   8811.60547    11858.97266
  12354.0     0.0000809   8812.26855    12117.89551
  13755.0     0.0000727   8812.92871    12435.84277
  13455.0     0.0000743   8813.58398    12824.08691
  13156.0     0.0000760   8814.23730    13294.28516
  14057.0     0.0000711   8814.88770    13853.69434
  13757.0     0.0000727   8815.53516    14512.20801
  14358.0     0.0000696   8816.17871    15265.45703
  15559.0     0.0000643   8816.81836    16113.07031
  17560.0     0.0000569   8817.45605    17049.41406
  17360.0     0.0000576   8818.08984    18056.97656
  18061.0     0.0000554   8818.72070    19115.67578
  19961.0     0.0000501   8819.34863    20194.03711
  20562.0     0.0000486   8819.97266    21259.52148
  22963.0     0.0000435   8820.59375    22269.95313
  23363.0     0.0000428   8821.21191    23188.94727
  26964.0     0.0000371   8821.82715    23985.60352
  26964.0     0.0000371   8822.43848    24629.77930
  26565.0     0.0000376   8823.04590    25095.64063
  27966.0     0.0000358   8823.65137    25361.48828
  28666.0     0.0000349   8824.25293    25403.01172
  29467.0     0.0000339   8824.85156    25211.30859
  28467.0     0.0000351   8825.44727    24793.27539
  29368.0     0.0000341   8826.03809    24177.47070
  26968.0     0.0000371   8826.62695    23408.32227
  26069.0     0.0000384   8827.21191    22545.64648
  25069.0     0.0000399   8827.79492    21646.55664
  23670.0     0.0000422   8828.37305    20768.10742
  24270.0     0.0000412   8828.94824    19957.52148
  21771.0     0.0000459   8829.52051    19249.61719
  19371.0     0.0000516   8830.08984    18673.73633
  17872.0     0.0000560   8830.65527    18246.35547
  17472.0     0.0000572   8831.21777    17977.38086
  17373.0     0.0000576   8831.77539    17867.45898
  17373.0     0.0000576   8832.33105    17910.44531
  17574.0     0.0000569   8832.88379    18091.71875
  17974.0     0.0000556   8833.43262    18391.77344
  18274.0     0.0000547   8833.97754    18782.83398
  19175.0     0.0000522   8834.51953    19230.22852
  20275.0     0.0000493   8835.05859    19694.38867
  20776.0     0.0000481   8835.59375    20127.79492
  21676.0     0.0000461   8836.12598    20482.81836
  22176.0     0.0000451   8836.65430    20713.21094
  22477.0     0.0000445   8837.17871    20784.09375
  22377.0     0.0000447   8837.70117    20677.14453
  21677.0     0.0000461   8838.21973    20395.23047
  21878.0     0.0000457   8838.73438    19959.20313
  20378.0     0.0000491   8839.24609    19404.26953
  19278.0     0.0000519   8839.75391    18771.43555
  18479.0     0.0000541   8840.25977    18098.99609
  18979.0     0.0000527   8840.76074    17424.89453
  17579.0     0.0000569   8841.25879    16772.57031
  16480.0     0.0000607   8841.75293    16177.44629
  17480.0     0.0000572   8842.24414    15651.91602
  16080.0     0.0000622   8842.73145    15206.15332
  15480.0     0.0000646   8843.21582    14847.95117
  15681.0     0.0000638   8843.69727    14578.62207
  14681.0     0.0000681   8844.17480    14397.44531
  15781.0     0.0000634   8844.64746    14300.61426
  15781.0     0.0000634   8845.11816    14282.51855
  14481.0     0.0000691   8845.58496    14339.25293
  14582.0     0.0000686   8846.04883    14458.37500
  14582.0     0.0000686   8846.50879    14634.52344
  14982.0     0.0000667   8846.96484    14860.03320
  15682.0     0.0000638   8847.41797    15129.73633
  14782.0     0.0000676   8847.86719    15440.12500
  14282.0     0.0000700   8848.31348    15794.02051
  16183.0     0.0000618   8848.75586    16197.23730
  16883.0     0.0000592   8849.19434    16660.76758
  17083.0     0.0000585   8849.63086    17198.80273
  16883.0     0.0000592   8850.06250    17822.47266
  17983.0     0.0000556   8850.49121    18538.04492
  18883.0     0.0000530   8850.91602    19350.47266
  19283.0     0.0000519   8851.33691    20243.89648
  21083.0     0.0000474   8851.75488    21209.16797
  19883.0     0.0000503   8852.16895    22218.16797
  21683.0     0.0000461   8852.58008    23237.54688
  21983.0     0.0000455   8852.98730    24219.61523
  23284.0     0.0000429   8853.39063    25108.87500
  23784.0     0.0000420   8853.79102    25846.91602
  22484.0     0.0000445   8854.18750    26371.80664
  23684.0     0.0000422   8854.58105    26636.19727
  23084.0     0.0000433   8854.97070    26612.75586
  23684.0     0.0000422   8855.35645    26305.05469
  24984.0     0.0000400   8855.73828    25740.36328
  24784.0     0.0000403   8856.11719    24971.35352
  23783.0     0.0000420   8856.49219    24056.15039
  23283.0     0.0000429   8856.86426    23055.54883
  23383.0     0.0000428   8857.23145    22022.63281
  22483.0     0.0000445   8857.59668    20997.05273
  19483.0     0.0000513   8857.95703    20014.27148
  20483.0     0.0000488   8858.31445    19095.57031
  18783.0     0.0000532   8858.66797    18258.76172
  16483.0     0.0000607   8859.01758    17514.85156
  16783.0     0.0000596   8859.36426    16867.21094
  16983.0     0.0000589   8859.70703    16320.23926
  17383.0     0.0000575   8860.04590    15871.19434
  17782.0     0.0000562   8860.38184    15520.76758
  16982.0     0.0000589   8860.71289    15251.36230
  16382.0     0.0000610   8861.04102    15057.28516
  16182.0     0.0000618   8861.36523    14929.05957
  15482.0     0.0000646   8861.68652    14857.77246
  15282.0     0.0000654   8862.00391    14837.79102
  14981.0     0.0000668   8862.31738    14866.47754
  14481.0     0.0000691   8862.62695    14944.00000
  15581.0     0.0000642   8862.93359    15072.40039
  16381.0     0.0000610   8863.23633    15250.27539
  15981.0     0.0000626   8863.53516    15477.41602
  16780.0     0.0000596   8863.83008    15750.24316
  16480.0     0.0000607   8864.12207    16063.77832
  15580.0     0.0000642   8864.41016    16408.60938
  16580.0     0.0000603   8864.69434    16773.66211
  16379.0     0.0000611   8864.97461    17142.57617
  17279.0     0.0000579   8865.25098    17495.18359
  17779.0     0.0000562   8865.52441    17808.77930
  15878.0     0.0000630   8865.79395    18057.02734
  17878.0     0.0000559   8866.05957    18217.93945
  15678.0     0.0000638   8866.32227    18273.39063
  16977.0     0.0000589   8866.58008    18219.26172
  18477.0     0.0000541   8866.83496    18062.65820
  18377.0     0.0000544   8867.08594    17821.36133
  16776.0     0.0000596   8867.33301    17517.62305
  17576.0     0.0000569   8867.57617    17175.06250
  16876.0     0.0000593   8867.81641    16813.66992
  16675.0     0.0000600   8868.05176    16446.83203
  18375.0     0.0000544   8868.28418    16084.02148
  16974.0     0.0000589   8868.51270    15727.18555
  17274.0     0.0000579   8868.73730    15375.30273
  15874.0     0.0000630   8868.95898    15023.12793
  14573.0     0.0000686   8869.17578    14664.55762
  16173.0     0.0000618   8869.38965    14297.15430
  15672.0     0.0000638   8869.59961    13920.07813
  14472.0     0.0000691   8869.80566    13537.64941
  15871.0     0.0000630   8870.00781    13156.37988
  13871.0     0.0000721   8870.20605    12781.97266
  12370.0     0.0000808   8870.40039    12422.17871
  11970.0     0.0000835   8870.59180    12081.50879
  12269.0     0.0000815   8870.77930    11764.51074
  12969.0     0.0000771   8870.96191    11473.90430
  11668.0     0.0000857   8871.14258    11210.35938
  11668.0     0.0000857   8871.31836    10975.18555
  11367.0     0.0000880   8871.49023    10768.18359
  11767.0     0.0000850   8871.65820    10587.51563
  10966.0     0.0000912   8871.82324    10432.31250
  10766.0     0.0000929   8871.98340    10300.20996
  10665.0     0.0000938   8872.14063    10190.05273
  10664.0     0.0000938   8872.29395    10097.80664
  10564.0     0.0000947   8872.44336    10021.89063
  10363.0     0.0000965   8872.58789    9959.99023
  10662.0     0.0000938   8872.73047    9909.75879
  10762.0     0.0000929   8872.86816    9869.40918
  9861.0      0.0001014   8873.00195    9837.16797
  10161.0     0.0000984   8873.13184    9811.64648
  10160.0     0.0000984   8873.25879    9791.70996
  9759.0      0.0001025   8873.38086    9778.75098
  9459.0      0.0001057   8873.50000    9767.31250
  10358.0     0.0000965   8873.61523    9759.21582
  10857.0     0.0000921   8873.72656    9754.06348
  9756.0      0.0001025   8873.83301    9751.56348
  10256.0     0.0000975   8873.93652    9751.69141
  10355.0     0.0000966   8874.03613    9755.19629
  10554.0     0.0000948   8874.13184    9759.85547
  10754.0     0.0000930   8874.22363    9766.82813
  10353.0     0.0000966   8874.31152    9776.16602
  9952.0      0.0001005   8874.39648    9788.02344
  10151.0     0.0000985   8874.47656    9802.55957
  10150.0     0.0000985   8874.55273    9820.04199
  10150.0     0.0000985   8874.62598    9840.83203
  9449.0      0.0001058   8874.69434    9865.39941
  9948.0      0.0001005   8874.75977    9894.50195
  9847.0      0.0001016   8874.82031    9928.98828
  9746.0      0.0001026   8874.87793    9970.18652
  11346.0     0.0000881   8874.93066    10019.70020
  9945.0      0.0001006   8874.98047    10079.66797
  11244.0     0.0000889   8875.02637    10153.10449
  10543.0     0.0000948   8875.06738    10243.73535
  11042.0     0.0000906   8875.10547    10355.71973
  11341.0     0.0000882   8875.13965    10494.71680
  11040.0     0.0000906   8875.16895    10667.45508
  10639.0     0.0000940   8875.19531    10881.46680
  11638.0     0.0000859   8875.21777    11145.59473
  11538.0     0.0000867   8875.23633    11468.47070
  12237.0     0.0000817   8875.25098    11859.61230
  12636.0     0.0000791   8875.26172    12327.72363
  13035.0     0.0000767   8875.26758    12882.29883
  13034.0     0.0000767   8875.27051    13527.98535
  13633.0     0.0000734   8875.26953    14269.59570
  15932.0     0.0000628   8875.26465    15105.39551
  14931.0     0.0000670   8875.25586    16029.33105
  16430.0     0.0000609   8875.24316    17033.15234
  17229.0     0.0000580   8875.22656    18096.68750
  18228.0     0.0000549   8875.20508    19198.08008
  20327.0     0.0000492   8875.18066    20303.70898
  21126.0     0.0000473   8875.15234    21373.55078
  20525.0     0.0000487   8875.12012    22363.58203
  21624.0     0.0000462   8875.08398    23217.62305
  24122.0     0.0000415   8875.04297    23881.89258
  26321.0     0.0000380   8874.99902    24304.27930
  24120.0     0.0000415   8874.95117    24448.87695
  24119.0     0.0000415   8874.89941    24302.90625
  24118.0     0.0000415   8874.84277    23880.63281
  23217.0     0.0000431   8874.78320    23219.16797
  22516.0     0.0000444   8874.71973    22372.79297
  22115.0     0.0000452   8874.65234    21403.60938
  22714.0     0.0000440   8874.58008    20362.84961
  20012.0     0.0000500   8874.50488    19300.98242
  20111.0     0.0000497   8874.42480    18259.92773
  19610.0     0.0000510   8874.34180    17275.12305
  17909.0     0.0000558   8874.25391    16373.01270
  16208.0     0.0000617   8874.16309    15570.24707
  14607.0     0.0000685   8874.06738    14882.28223
  14505.0     0.0000689   8873.96777    14315.31445
  15104.0     0.0000662   8873.86523    13873.67090
  14503.0     0.0000690   8873.75781    13556.80176
  13902.0     0.0000719   8873.64648    13360.40820
  13600.0     0.0000735   8873.53125    13279.34863
  13599.0     0.0000735   8873.41211    13305.81738
  12698.0     0.0000788   8873.28906    13430.81641
  13197.0     0.0000758   8873.16309    13643.74902
  14295.0     0.0000700   8873.03125    13933.73730
  13394.0     0.0000747   8872.89648    14287.04883
  14293.0     0.0000700   8872.75781    14689.83789
  13691.0     0.0000730   8872.61523    15124.98633
  15690.0     0.0000637   8872.46875    15574.00098
  16089.0     0.0000622   8872.31738    16018.89844
  16687.0     0.0000599   8872.16309    16439.19727
  17686.0     0.0000565   8872.00391    16818.35547
  16285.0     0.0000614   8871.84180    17141.54297
  16083.0     0.0000622   8871.67480    17399.12305
  17682.0     0.0000566   8871.50488    17586.85156
  18281.0     0.0000547   8871.33008    17704.41992
  18879.0     0.0000530   8871.15137    17751.90625
  21178.0     0.0000472   8870.96875    17735.37109
  20376.0     0.0000491   8870.78320    17663.63281
  18775.0     0.0000533   8870.59180    17549.83789
  19073.0     0.0000524   8870.39746    17412.68555
  16772.0     0.0000596   8870.19922    17274.08008
  18071.0     0.0000553   8869.99707    17157.59766
  18669.0     0.0000536   8869.79102    17084.80664
  17368.0     0.0000576   8869.58008    17073.02148
  18666.0     0.0000536   8869.36621    17134.51758
  18465.0     0.0000542   8869.14746    17274.93164
  15563.0     0.0000643   8868.92578    17493.78320
  18462.0     0.0000542   8868.69922    17783.98828
  20660.0     0.0000484   8868.46875    18133.38086
  17759.0     0.0000563   8868.23535    18521.88672
  21357.0     0.0000468   8867.99707    18925.61328
  22156.0     0.0000451   8867.75488    19314.71680
  22754.0     0.0000439   8867.50879    19658.37891
  21852.0     0.0000458   8867.25781    19929.69922
  22251.0     0.0000449   8867.00391    20108.30078
  22849.0     0.0000438   8866.74609    20187.94531
  22248.0     0.0000449   8866.48340    20176.11328
  20646.0     0.0000484   8866.21777    20092.59766
  20245.0     0.0000494   8865.94727    19963.32813
  21043.0     0.0000475   8865.67383    19815.58203
  21541.0     0.0000464   8865.39551    19672.32813
  20840.0     0.0000480   8865.11328    19550.62109
  19638.0     0.0000509   8864.82813    19459.64258
  20536.0     0.0000487   8864.53711    19400.21680
  20735.0     0.0000482   8864.24316    19365.65039
  19333.0     0.0000517   8863.94531    19341.58984
  19731.0     0.0000507   8863.64258    19307.80664
  19630.0     0.0000509   8863.33789    19241.06641
  18528.0     0.0000540   8863.02734    19119.01563
  18426.0     0.0000543   8862.71289    18926.36133
  19024.0     0.0000526   8862.39453    18657.82813
  19023.0     0.0000526   8862.07324    18321.33984
  19321.0     0.0000518   8861.74707    17936.58789
  19119.0     0.0000523   8861.41699    17524.48828
  18818.0     0.0000531   8861.08301    17114.10938
  17916.0     0.0000558   8860.74512    16729.93164
  17114.0     0.0000584   8860.40332    16394.69141
  17012.0     0.0000588   8860.05762    16126.25293
  15310.0     0.0000653   8859.70703    15937.12988
  14509.0     0.0000689   8859.35352    15836.41504
  15407.0     0.0000649   8858.99512    15827.59180
  16905.0     0.0000592   8858.63281    15909.58984
  15803.0     0.0000633   8858.26758    16076.14746
  16001.0     0.0000625   8857.89746    16316.94336
  15699.0     0.0000637   8857.52344    16615.75586
  16498.0     0.0000606   8857.14551    16952.97852
  17896.0     0.0000559   8856.76367    17303.68750
  17794.0     0.0000562   8856.37793    17640.45703
  16592.0     0.0000603   8855.98730    17936.66406
  17390.0     0.0000575   8855.59375    18167.24609
  17288.0     0.0000578   8855.19531    18316.26758
  18586.0     0.0000538   8854.79395    18377.86133
  18484.0     0.0000541   8854.38770    18358.20703
  17382.0     0.0000575   8853.97754    18272.06445
  17781.0     0.0000562   8853.56445    18139.52930
  16779.0     0.0000596   8853.14551    17978.89844
  16877.0     0.0000593   8852.72363    17807.13086
  17875.0     0.0000559   8852.29883    17635.59961
  17273.0     0.0000579   8851.86816    17469.52539
  18471.0     0.0000541   8851.43457    17309.81836
  18469.0     0.0000541   8850.99609    17152.15625
  16767.0     0.0000596   8850.55469    16989.75586
  16565.0     0.0000604   8850.10938    16814.29883
  16463.0     0.0000607   8849.65918    16617.51953
  16461.0     0.0000607   8849.20605    16395.03711
  15359.0     0.0000651   8848.74707    16146.65137
  16257.0     0.0000615   8848.28516    15873.87305
  15055.0     0.0000664   8847.82031    15584.34277
  16052.0     0.0000623   8847.35059    15284.82813
  14350.0     0.0000697   8846.87695    14983.71680
  13848.0     0.0000722   8846.39844    14687.12500
  13946.0     0.0000717   8845.91699    14401.42578
  14544.0     0.0000688   8845.43164    14131.50977
  14042.0     0.0000712   8844.94141    13880.02051
  12840.0     0.0000779   8844.44824    13649.40234
  12438.0     0.0000804   8843.95020    13434.79492
  12336.0     0.0000811   8843.44824    13243.12891
  12534.0     0.0000798   8842.94336    13067.36719
  12131.0     0.0000824   8842.43359    12904.02051
  12329.0     0.0000811   8841.91992    12751.48535
  12827.0     0.0000780   8841.40234    12608.96777
  13525.0     0.0000739   8840.87988    12478.12305
  13723.0     0.0000729   8840.35547    12362.68750
  12320.0     0.0000812   8839.82520    12264.34766
  11218.0     0.0000891   8839.29199    12188.30078
  11716.0     0.0000854   8838.75488    12138.48535
  12714.0     0.0000787   8838.21289    12119.15918
  12912.0     0.0000774   8837.66797    12134.56641
  13109.0     0.0000763   8837.11816    12189.41797
  13507.0     0.0000740   8836.56543    12288.63574
  12705.0     0.0000787   8836.00781    12437.77344
  11603.0     0.0000862   8835.44629    12641.95801
  12900.0     0.0000775   8834.88184    12905.88574
  13798.0     0.0000725   8834.31250    13234.59570
  13396.0     0.0000746   8833.73926    13630.27637
  14193.0     0.0000705   8833.16211    14095.54199
  15291.0     0.0000654   8832.58105    14629.62598
  15189.0     0.0000658   8831.99707    15230.01172
  14586.0     0.0000686   8831.40723    15893.96387
  14984.0     0.0000667   8830.81445    16612.23242
  14782.0     0.0000676   8830.21680    17375.99219
  17479.0     0.0000572   8829.61621    18169.03711
  17877.0     0.0000559   8829.01270    18973.89453
  19375.0     0.0000516   8828.40332    19774.26953
  19772.0     0.0000506   8827.79102    20550.73047
  20070.0     0.0000498   8827.17383    21292.38281
  19267.0     0.0000519   8826.55273    21991.75781
  21665.0     0.0000462   8825.92969    22648.40820
  23763.0     0.0000421   8825.30078    23267.12891
  22960.0     0.0000436   8824.66797    23847.82227
  23458.0     0.0000426   8824.03125    24388.30078
  24855.0     0.0000402   8823.39063    24876.17188
  25153.0     0.0000398   8822.74805    25291.39844
  25150.0     0.0000398   8822.09961    25608.28516
  26348.0     0.0000380   8821.44727    25796.14258
  27445.0     0.0000364   8820.79102    25828.68555
  28543.0     0.0000350   8820.13086    25688.88867
  27040.0     0.0000370   8819.46777    25375.70508
  23738.0     0.0000421   8818.79980    24904.59570
  25135.0     0.0000398   8818.12793    24306.06055
  23933.0     0.0000418   8817.45215    23619.68359
  24430.0     0.0000409   8816.77246    22889.64844
  23828.0     0.0000420   8816.08984    22157.06641
  21825.0     0.0000458   8815.40234    21454.89453
  21023.0     0.0000476   8814.71094    20813.43750
  20920.0     0.0000478   8814.01563    20252.86328
  21718.0     0.0000460   8813.31641    19790.24805
  20615.0     0.0000485   8812.61426    19436.89648
  21412.0     0.0000467   8811.90625    19200.44727
  20310.0     0.0000492   8811.19629    19087.77148
  20007.0     0.0000500   8810.48047    19102.18359
  20905.0     0.0000478   8809.76172    19244.06641
  21202.0     0.0000472   8809.04004    19508.82813
  19199.0     0.0000521   8808.31348    19887.58594
  19797.0     0.0000505   8807.58398    20363.35547
  21294.0     0.0000470   8806.84863    20914.38867
  21191.0     0.0000472   8806.11133    21510.00977
  22289.0     0.0000449   8805.37012    22113.83398
  21286.0     0.0000470   8804.62305    22683.80664
  22283.0     0.0000449   8803.87402    23175.66406
  22881.0     0.0000437   8803.12012    23541.31055
  21978.0     0.0000455   8802.36230    23746.09570
  22675.0     0.0000441   8801.60156    23768.24023
  22572.0     0.0000443   8800.83594    23603.35938
  22670.0     0.0000441   8800.06738    23264.32031
  22267.0     0.0000449   8799.29395    22774.68555
  21764.0     0.0000459   8798.51758    22169.24805
  21361.0     0.0000468   8797.73730    21469.15234
  20759.0     0.0000482   8796.95215    20702.44141
  19856.0     0.0000504   8796.16406    19894.15625
  18253.0     0.0000548   8795.37109    19063.13281
  18450.0     0.0000542   8794.57520    18228.89453
  16947.0     0.0000590   8793.77637    17412.37305
  16545.0     0.0000604   8792.97168    16626.21094
  16142.0     0.0000620   8792.16504    15885.42676
  15139.0     0.0000661   8791.35254    15201.44531
  13936.0     0.0000718   8790.53711    14583.21875
  13233.0     0.0000756   8789.71875    14035.24902
  13330.0     0.0000750   8788.89551    13557.35938
  13228.0     0.0000756   8788.06934    13150.07520
  13825.0     0.0000723   8787.23828    12809.84863
  13422.0     0.0000745   8786.40332    12533.66602
  13119.0     0.0000762   8785.56641    12318.09473
  11616.0     0.0000861   8784.72363    12156.70898
  12713.0     0.0000787   8783.87793    12046.00000
  12510.0     0.0000799   8783.02734    11981.84180
  12307.0     0.0000813   8782.17383    11960.71094
  12204.0     0.0000819   8781.31738    11979.32129
  10701.0     0.0000934   8780.45605    12035.09863
  11098.0     0.0000901   8779.59180    12125.79004
  11895.0     0.0000841   8778.72168    12249.60840
  12992.0     0.0000770   8777.84961    12404.93066
  11889.0     0.0000841   8776.97461    12590.17188
  13886.0     0.0000720   8776.09375    12804.45605
  12683.0     0.0000788   8775.20996    13045.60742
  13580.0     0.0000736   8774.32227    13312.29883
  13477.0     0.0000742   8773.43066    13601.91797
  16074.0     0.0000622   8772.53613    13911.83301
  14571.0     0.0000686   8771.63672    14239.90918
  14168.0     0.0000706   8770.73438    14582.24414
  13765.0     0.0000726   8769.82715    14936.24023
  14862.0     0.0000673   8768.91699    15296.90137
  15459.0     0.0000647   8768.00391    15659.70410
  18956.0     0.0000528   8767.08594    16020.96289
  17353.0     0.0000576   8766.16406    16375.26270
  17750.0     0.0000563   8765.23828    16719.86719
  18947.0     0.0000528   8764.30957    17052.06836
  18544.0     0.0000539   8763.37793    17371.03516
  18541.0     0.0000539   8762.44043    17678.26563
  18037.0     0.0000554   8761.50098    17974.26758
  19334.0     0.0000517   8760.55664    18261.47266
  18331.0     0.0000546   8759.60840    18542.20703
  18928.0     0.0000528   8758.65820    18813.66406
  17725.0     0.0000564   8757.70215    19075.31445
  17722.0     0.0000564   8756.74414    19320.21484
  19519.0     0.0000512   8755.78125    19538.26758
  20415.0     0.0000490   8754.81445    19714.61914
  20612.0     0.0000485   8753.84570    19832.75391
  19309.0     0.0000518   8752.87109    19877.23438
  19906.0     0.0000502   8751.89453    19836.01758
  20802.0     0.0000481   8750.91309    19703.12500
  19199.0     0.0000521   8749.92773    19479.19336
  19496.0     0.0000513   8748.94043    19170.16406
  19493.0     0.0000513   8747.94824    18784.04688
  20690.0     0.0000483   8746.95215    18333.18750
  19986.0     0.0000500   8745.95215    17829.92773
  17783.0     0.0000562   8744.94922    17290.57813
  16380.0     0.0000611   8743.94336    16732.70508
  15376.0     0.0000650   8742.93164    16172.58984
  14573.0     0.0000686   8741.91895    15631.93359
  14870.0     0.0000672   8740.90039    15118.26855
  14767.0     0.0000677   8739.87891    14647.48242
  14663.0     0.0000682   8738.85449    14228.33105
  14460.0     0.0000692   8737.82520    13864.98047
  13957.0     0.0000716   8736.79297    13560.93555
  13253.0     0.0000755   8735.75684    13315.32422
  11850.0     0.0000844   8734.71680    13124.64453
  12946.0     0.0000772   8733.67480    12984.51465
  12943.0     0.0000773   8732.62695    12887.82520
  14040.0     0.0000712   8731.57715    12826.72656
  13136.0     0.0000761   8730.52246    12791.94141
  13433.0     0.0000744   8729.46484    12774.06250
  12829.0     0.0000779   8728.40527    12764.12109
  13626.0     0.0000734   8727.33887    12754.74902
  13923.0     0.0000718   8726.27148    12741.36328
  14119.0     0.0000708   8725.19824    12722.88672
  13616.0     0.0000734   8724.12305    12702.20313
  12812.0     0.0000781   8723.04492    12685.77637
  12909.0     0.0000775   8721.96094    12682.70801
  12705.0     0.0000787   8720.87500    12703.75098
  14802.0     0.0000676   8719.78418    12760.24219
  11498.0     0.0000870   8718.69141    12863.05859
  12495.0     0.0000800   8717.59473    13021.95605
  13291.0     0.0000752   8716.49316    13245.87305
  12788.0     0.0000782   8715.38965    13540.64551
  14884.0     0.0000672   8714.28125    13910.88965
  13881.0     0.0000720   8713.16992    14357.00879
  15477.0     0.0000646   8712.05664    14876.12793
  15374.0     0.0000650   8710.93750    15464.85352
  14070.0     0.0000711   8709.81641    16108.48633
  15067.0     0.0000664   8708.68945    16794.73242
  15063.0     0.0000664   8707.56055    17502.42969
  15260.0     0.0000655   8706.42871    18205.93164
  16356.0     0.0000611   8705.29297    18876.88086
  16552.0     0.0000604   8704.15332    19478.64063
  17749.0     0.0000563   8703.00977    19976.46094
  18045.0     0.0000554   8701.86328    20332.46484
  18342.0     0.0000545   8700.71484    20518.95898
  18038.0     0.0000554   8699.56055    20519.44727
  16534.0     0.0000605   8698.40430    20332.21484
  17831.0     0.0000561   8697.24316    19970.86719
  17227.0     0.0000580   8696.07910    19462.57422
  17523.0     0.0000571   8694.91309    18845.09570
  16620.0     0.0000602   8693.74121    18147.83008
  16116.0     0.0000621   8692.56738    17410.77734
  15212.0     0.0000657   8691.38867    16663.66797
  15009.0     0.0000666   8690.20801    15934.28906
  15105.0     0.0000662   8689.02441    15245.27148
  14401.0     0.0000694   8687.83594    14609.47754
  13897.0     0.0000720   8686.64453    14041.71582
  13394.0     0.0000747   8685.44922    13548.59082
  12190.0     0.0000820   8684.25098    13135.19238
  12186.0     0.0000821   8683.04980    12802.39551
  12883.0     0.0000776   8681.84473    12547.18359
  13179.0     0.0000759   8680.63672    12365.72852
  13375.0     0.0000748   8679.42383    12250.86328
  13071.0     0.0000765   8678.20801    12194.38672
  12267.0     0.0000815   8676.99121    12186.31152
  11764.0     0.0000850   8675.76758    12215.61426
  12360.0     0.0000809   8674.54297    12270.21973
  12956.0     0.0000772   8673.31348    12337.46777
  12552.0     0.0000797   8672.08105    12404.11816
  11348.0     0.0000881   8670.84668    12457.41699
  11745.0     0.0000851   8669.60742    12486.25586
  12641.0     0.0000791   8668.36523    12482.12402
  12137.0     0.0000824   8667.11914    12440.56543
  13133.0     0.0000761   8665.86914    12361.51172
  12129.0     0.0000824   8664.61914    12248.81152
  12225.0     0.0000818   8663.36230    12108.31934
  11821.0     0.0000846   8662.10449    11947.68262
  10717.0     0.0000933   8660.84082    11773.65332
  11414.0     0.0000876   8659.57520    11592.73535
  12310.0     0.0000812   8658.30762    11410.15332
  10906.0     0.0000917   8657.03418    11229.29785
  11202.0     0.0000893   8655.75879    11053.81934
  11398.0     0.0000877   8654.48047    10885.88867
  10394.0     0.0000962   8653.19727    10728.06445
  12490.0     0.0000801   8651.91309    10582.51465
  10186.0     0.0000982   8650.62402    10450.77637
  9082.0      0.0001101   8649.33301    10334.97852
  11478.0     0.0000871   8648.03711    10237.54590
  9374.0      0.0001067   8646.73828    10157.42480
  9370.0      0.0001067   8645.43750    10096.77441
  10166.0     0.0000984   8644.13184    10056.21387
  10962.0     0.0000912   8642.82422    10036.54492
  9358.0      0.0001069   8641.51172    10038.30078
  9454.0      0.0001058   8640.19727    10061.94141
  10850.0     0.0000922   8638.88086    10107.76367
  10546.0     0.0000948   8637.55859    10175.98535
  10342.0     0.0000967   8636.23535    10266.18945
  11138.0     0.0000898   8634.90723    10377.90527
  11234.0     0.0000890   8633.57617    10510.84375
  11030.0     0.0000907   8632.24414    10660.59766
  11126.0     0.0000899   8630.90625    10825.99316
  11122.0     0.0000899   8629.56641    11002.84277
  10518.0     0.0000951   8628.22168    11186.80469
  11013.0     0.0000908   8626.87598    11371.64648
  11509.0     0.0000869   8625.52734    11550.15723
  12005.0     0.0000833   8624.17383    11714.62012
  12601.0     0.0000794   8622.81836    11855.61328
  12397.0     0.0000807   8621.45801    11966.33105
  12393.0     0.0000807   8620.09570    12038.30469
  11689.0     0.0000856   8618.73145    12062.96484
  10685.0     0.0000936   8617.36230    12042.07422
  11281.0     0.0000886   8615.99121    11978.81250
  11176.0     0.0000895   8614.61523    11879.71582
  11872.0     0.0000842   8613.23730    11753.89941
  12768.0     0.0000783   8611.85840    11611.32422
  11864.0     0.0000843   8610.47266    11461.20020
  11760.0     0.0000850   8609.08691    11312.65039
  11856.0     0.0000843   8607.69531    11172.86328
  11852.0     0.0000844   8606.30176    11048.34961
  11747.0     0.0000851   8604.90625    10944.20996
  11043.0     0.0000906   8603.50684    10864.09766
  11339.0     0.0000882   8602.10547    10811.24805
  11535.0     0.0000867   8600.69824    10787.30859
  11331.0     0.0000883   8599.28906    10793.42090
  10627.0     0.0000941   8597.87891    10829.67676
  11123.0     0.0000899   8596.46387    10895.48633
  11619.0     0.0000861   8595.04688    10989.18457
  11514.0     0.0000869   8593.62598    11108.62793
  11110.0     0.0000900   8592.20117    11250.60938
  11606.0     0.0000862   8590.77637    11412.00586
  11802.0     0.0000847   8589.34570    11588.31641
  11898.0     0.0000840   8587.91309    11776.04688
  11794.0     0.0000848   8586.47754    11972.50684
  11990.0     0.0000834   8585.03809    12174.79004
  12286.0     0.0000814   8583.59766    12380.60156
  13582.0     0.0000736   8582.15234    12587.59180
  12877.0     0.0000777   8580.70605    12791.72461
  13473.0     0.0000742   8579.25391    12988.35059
  13469.0     0.0000742   8577.80078    13170.23047
  13965.0     0.0000716   8576.34570    13328.79004
  16261.0     0.0000615   8574.88574    13454.99512
  15357.0     0.0000651   8573.42480    13539.41016
  14053.0     0.0000712   8571.95801    13575.38672
  14049.0     0.0000712   8570.49023    13559.89160
  13445.0     0.0000744   8569.02148    13495.07617
  13341.0     0.0000750   8567.54590    13387.43164
  15037.0     0.0000665   8566.07031    13247.30664
  13033.0     0.0000767   8564.58984    13085.99414
  15429.0     0.0000648   8563.10742    12915.15039
  15025.0     0.0000666   8561.62402    12744.71875
  12921.0     0.0000774   8560.13477    12582.04980
  13117.0     0.0000762   8558.64453    12433.09375
  11813.0     0.0000847   8557.14941    12300.62695
  12409.0     0.0000806   8555.65234    12185.77832
  11905.0     0.0000840   8554.15527    12087.31152
  11901.0     0.0000840   8552.65137    12001.77344
  11298.0     0.0000885   8551.14746    11924.72070
  12194.0     0.0000820   8549.63770    11850.34473
  11490.0     0.0000870   8548.12695    11773.14258
  11386.0     0.0000878   8546.61523    11688.55566
  10882.0     0.0000919   8545.09766    11593.74609
  11378.0     0.0000879   8543.58008    11488.49219
  11674.0     0.0000857   8542.05664    11374.49707
  11771.0     0.0000850   8540.53125    11255.30469
  11267.0     0.0000888   8539.00586    11135.03711
  10463.0     0.0000956   8537.47559    11017.39355
  11459.0     0.0000873   8535.94238    10906.25879
  11656.0     0.0000858   8534.40625    10804.68359
  10752.0     0.0000930   8532.86719    10714.06836
  10448.0     0.0000957   8531.32813    10636.39551
  10744.0     0.0000931   8529.78418    10571.70117
  11241.0     0.0000890   8528.23730    10520.26855
  11237.0     0.0000890   8526.68750    10481.26855
  10934.0     0.0000915   8525.13574    10453.47266
  10530.0     0.0000950   8523.58301    10435.15527
  10026.0     0.0000997   8522.02441    10424.35840
  10823.0     0.0000924   8520.46582    10419.34082
  10319.0     0.0000969   8518.90137    10419.16895
  10116.0     0.0000989   8517.33691    10422.61328
  10612.0     0.0000942   8515.77051    10430.43848
  10509.0     0.0000952   8514.19922    10443.89063
  11305.0     0.0000885   8512.62695    10464.66016
  11302.0     0.0000885   8511.04980    10494.74414
  10198.0     0.0000981   8509.47168    10535.87598
  10195.0     0.0000981   8507.89258    10589.49609
  10492.0     0.0000953   8506.30762    10656.81543
  10488.0     0.0000953   8504.72266    10738.14941
  10485.0     0.0000954   8503.13184    10833.65527
  10882.0     0.0000919   8501.54102    10942.57520
  10078.0     0.0000992   8499.94922    11063.63086
  9775.0      0.0001023   8498.35156    11195.41602
  10472.0     0.0000955   8496.75293    11335.70215
  10669.0     0.0000937   8495.15039    11481.41113
  11165.0     0.0000896   8493.54688    11630.05078
  9962.0      0.0001004   8491.94141    11779.44922
  10959.0     0.0000912   8490.33203    11929.23438
  11156.0     0.0000896   8488.72070    12080.18555
  11953.0     0.0000837   8487.10547    12236.35352
  11450.0     0.0000873   8485.48828    12403.69434
  12147.0     0.0000823   8483.87207    12590.29785
  13044.0     0.0000767   8482.24902    12806.22461
  12741.0     0.0000785   8480.62598    13060.85742
  11838.0     0.0000845   8478.99805    13364.62695
  14035.0     0.0000713   8477.36914    13726.32520
  14632.0     0.0000683   8475.73926    14153.95508
  13129.0     0.0000762   8474.10449    14655.88867
  16026.0     0.0000624   8472.46875    15236.15332
  15124.0     0.0000661   8470.82910    15902.16406
  16521.0     0.0000605   8469.18750    16647.50391
  17118.0     0.0000584   8467.54590    17471.55273
  18415.0     0.0000543   8465.89941    18369.26953
  18013.0     0.0000555   8464.25195    19326.81250
  19610.0     0.0000510   8462.60059    20330.32031
  19208.0     0.0000521   8460.94629    21358.12500
  23405.0     0.0000427   8459.29297    22387.11523
  24902.0     0.0000402   8457.63379    23397.30273
  22900.0     0.0000437   8455.97461    24364.56445
  23997.0     0.0000417   8454.31152    25272.97852
  26695.0     0.0000375   8452.64648    26105.60547
  27993.0     0.0000357   8450.98145    26848.19336
  27290.0     0.0000366   8449.31055    27488.06641
  27588.0     0.0000362   8447.63965    28006.88086
  26686.0     0.0000375   8445.96387    28388.79492
  27883.0     0.0000359   8444.28809    28618.14453
  29681.0     0.0000337   8442.61133    28685.67578
  30679.0     0.0000326   8440.92871    28589.03906
  29677.0     0.0000337   8439.24707    28332.63281
  29975.0     0.0000334   8437.56055    27924.59961
  30673.0     0.0000326   8435.87305    27376.34570
  27870.0     0.0000359   8434.18457    26700.58203
  26168.0     0.0000382   8432.49121    25909.36719
  25966.0     0.0000385   8430.79785    25022.49414
  24765.0     0.0000404   8429.09961    24059.75391
  24563.0     0.0000407   8427.40137    23047.79688
  22761.0     0.0000439   8425.70215    22012.13867
  20159.0     0.0000496   8423.99805    20975.69336
  20757.0     0.0000482   8422.29297    19960.21289
  20155.0     0.0000496   8420.58496    18978.22461
  18354.0     0.0000545   8418.87500    18041.37500
  16252.0     0.0000615   8417.16504    17156.21680
  14851.0     0.0000673   8415.45020    16323.86816
  14949.0     0.0000669   8413.73438    15549.02637
  14147.0     0.0000707   8412.01465    14831.51172
  13546.0     0.0000738   8410.29395    14174.66211
  14145.0     0.0000707   8408.57324    13580.77637
  13643.0     0.0000733   8406.84863    13041.42773
  12342.0     0.0000810   8405.12305    12560.30273
  12040.0     0.0000831   8403.39258    12133.84766
  11639.0     0.0000859   8401.66113    11759.66309
  10238.0     0.0000977   8399.93066    11435.84863
  11737.0     0.0000852   8398.19434    11154.32617
  11236.0     0.0000890   8396.45801    10914.04980
  10035.0     0.0000997   8394.71875    10709.94824
  11334.0     0.0000882   8392.97656    10539.17090
  11233.0     0.0000890   8391.23535    10398.38184
  9832.0      0.0001017   8389.48926    10284.81934
  10931.0     0.0000915   8387.74316    10194.64746
  10230.0     0.0000978   8385.99316    10125.78418
  9429.0      0.0001061   8384.24121    10076.03711
  9128.0      0.0001096   8382.49023    10043.23633
  10228.0     0.0000978   8380.73438    10025.29297
  10127.0     0.0000987   8378.97754    10020.37598
  9726.0      0.0001028   8377.21777    10026.65039
  9626.0      0.0001039   8375.45703    10042.28125
  10825.0     0.0000924   8373.69629    10065.36426
  8925.0      0.0001120   8371.92969    10094.05859
  8424.0      0.0001187   8370.16406    10126.26074
  9224.0      0.0001084   8368.39453    10159.99414
  11024.0     0.0000907   8366.62402    10193.23145
  10623.0     0.0000941   8364.85352    10224.28418
  10123.0     0.0000988   8363.07813    10252.04004
  11123.0     0.0000899   8361.30273    10275.95215
  11323.0     0.0000883   8359.52344    10295.35352
  10923.0     0.0000915   8357.74414    10313.10645
  9923.0      0.0001008   8355.96387    10329.69629
  10923.0     0.0000915   8354.17969    10346.97363
  10423.0     0.0000959   8352.39551    10366.91992
  9323.0      0.0001073   8350.60645    10391.74902
  9923.0      0.0001008   8348.81836    10423.67383
  10323.0     0.0000969   8347.02930    10464.93359
  9623.0      0.0001039   8345.23535    10517.80664
  10124.0     0.0000988   8343.44238    10584.12109
  9624.0      0.0001039   8341.64453    10665.75586
  10724.0     0.0000932   8339.84668    10767.25195
  11524.0     0.0000868   8338.04980    10883.27637
  11125.0     0.0000899   8336.24707    11018.38477
  11225.0     0.0000891   8334.44531    11172.87988
  11026.0     0.0000907   8332.63867    11347.41699
  10526.0     0.0000950   8330.83203    11541.40430
  11026.0     0.0000907   8329.02539    11753.56934
  11827.0     0.0000846   8327.21484    11982.46680
  12327.0     0.0000811   8325.40430    12224.30469
  12928.0     0.0000774   8323.58984    12475.30371
  12729.0     0.0000786   8321.77441    12729.53320
  12029.0     0.0000831   8319.95996    12980.39844
  12530.0     0.0000798   8318.14160    13221.66992
  14231.0     0.0000703   8316.32129    13446.11426
  14631.0     0.0000683   8314.50000    13650.46387
  13732.0     0.0000728   8312.67578    13830.56836
  13633.0     0.0000734   8310.85352    13989.77832
  13933.0     0.0000718   8309.02539    14135.13477
  13534.0     0.0000739   8307.19922    14276.21582
  14035.0     0.0000713   8305.36816    14425.15625
  13936.0     0.0000718   8303.53711    14593.55176
  13736.0     0.0000728   8301.70703    14791.60742
  13937.0     0.0000718   8299.87109    15027.69434
  14938.0     0.0000669   8298.03711    15307.41992
  14239.0     0.0000702   8296.19824    15628.89941
  16440.0     0.0000608   8294.36035    15990.26660
  15841.0     0.0000631   8292.52148    16384.05078
  14942.0     0.0000669   8290.67871    16799.91016
  17443.0     0.0000573   8288.83691    17220.81250
  17443.0     0.0000573   8286.99023    17627.76367
  18244.0     0.0000548   8285.14453    17996.95508
  18545.0     0.0000539   8283.29883    18303.84961
  19146.0     0.0000522   8281.44824    18526.28320
  19047.0     0.0000525   8279.59863    18645.28125
  18448.0     0.0000542   8277.74609    18650.05664
  20049.0     0.0000499   8275.89258    18538.54102
  18750.0     0.0000533   8274.04004    18323.66016
  18951.0     0.0000528   8272.18262    18005.32031
  17952.0     0.0000557   8270.32617    17607.80859
  17353.0     0.0000576   8268.46582    17152.18164
  15854.0     0.0000631   8266.60449    16655.26953
  17055.0     0.0000586   8264.74609    16139.60059
  17056.0     0.0000586   8262.88184    15623.24609
  14257.0     0.0000701   8261.01855    15125.27051
  16058.0     0.0000623   8259.15137    14660.92676
  14958.0     0.0000669   8257.28320    14241.69434
  12859.0     0.0000778   8255.41699    13878.86035
  13860.0     0.0000722   8253.54688    13579.03027
  13361.0     0.0000748   8251.67676    13348.29492
  13862.0     0.0000721   8249.80371    13189.18555
  13463.0     0.0000743   8247.92969    13103.17969
  13264.0     0.0000754   8246.05664    13089.57617
  12965.0     0.0000771   8244.17969    13146.39551
  14066.0     0.0000711   8242.30273    13270.21875
  14167.0     0.0000706   8240.42383    13457.90625
  13267.0     0.0000754   8238.54395    13701.31250
  14168.0     0.0000706   8236.66504    13997.50586
  15869.0     0.0000630   8234.78125    14333.42969
  16870.0     0.0000593   8232.89941    14702.29980
  17871.0     0.0000560   8231.01270    15095.44434
  16671.0     0.0000600   8229.12793    15502.79492
  16572.0     0.0000603   8227.24316    15915.62695
  17173.0     0.0000582   8225.35352    16328.56152
  18474.0     0.0000541   8223.46582    16736.20508
  17574.0     0.0000569   8221.57422    17137.40039
  16475.0     0.0000607   8219.68262    17530.58203
  18276.0     0.0000547   8217.79199    17914.75586
  18876.0     0.0000530   8215.89746    18289.26758
  17877.0     0.0000559   8214.00391    18649.81836
  17877.0     0.0000559   8212.10645    18992.36719
  19278.0     0.0000519   8210.20996    19309.65039
  19579.0     0.0000511   8208.31348    19592.89063
  19579.0     0.0000511   8206.41309    19831.88281
  19680.0     0.0000508   8204.51465    20013.48438
  19080.0     0.0000524   8202.61230    20121.74805
  18880.0     0.0000530   8200.70996    20142.99023
  18281.0     0.0000547   8198.80957    20066.10938
  17381.0     0.0000575   8196.90430    19884.71289
  15981.0     0.0000626   8195.00000    19599.73242
  18682.0     0.0000535   8193.09277    19217.70703
  19382.0     0.0000516   8191.18555    18751.68164
  17882.0     0.0000559   8189.27979    18218.34961
  17282.0     0.0000579   8187.36963    17634.29297
  16182.0     0.0000618   8185.46094    17019.85352
  16783.0     0.0000596   8183.54834    16391.78711
  15883.0     0.0000630   8181.63623    15767.72559
  14983.0     0.0000667   8179.72559    15162.43652
  15283.0     0.0000654   8177.81152    14586.13184
  16583.0     0.0000603   8175.89844    14049.89551
  13282.0     0.0000753   8173.98145    13559.48828
  13782.0     0.0000726   8172.06494    13120.64355
  13482.0     0.0000742   8170.14990    12736.47461
  13382.0     0.0000747   8168.23145    12407.41309
  12682.0     0.0000789   8166.31348    12134.70898
  13481.0     0.0000742   8164.39307    11917.07227
  12181.0     0.0000821   8162.47217    11753.60059
  13180.0     0.0000759   8160.55322    11642.49316
  12380.0     0.0000808   8158.62988    11582.26270
  13879.0     0.0000721   8156.70850    11569.42383
  13379.0     0.0000747   8154.78418    11602.60742
  11478.0     0.0000871   8152.85986    11679.72070
  12478.0     0.0000801   8150.93652    11798.54980
  12777.0     0.0000783   8149.00977    11957.41504
  13176.0     0.0000759   8147.08447    12153.82715
  13775.0     0.0000726   8145.15576    12386.03613
  15074.0     0.0000663   8143.22803    12651.23340
  14373.0     0.0000696   8141.30176    12946.92871
  13072.0     0.0000765   8139.37109    13269.73633
  14171.0     0.0000706   8137.44238    13615.39063
  14670.0     0.0000682   8135.51025    13980.10645
  15969.0     0.0000626   8133.57910    14358.06641
  15868.0     0.0000630   8131.64941    14743.54492
  14766.0     0.0000677   8129.71533    15132.46387
  14965.0     0.0000668   8127.78320    15519.77734
  16464.0     0.0000607   8125.84814    15904.50879
  17262.0     0.0000579   8123.91406    16286.75586
  16261.0     0.0000615   8121.98145    16669.50000
  16859.0     0.0000593   8120.04443    17058.59961
  17557.0     0.0000570   8118.10938    17457.92383
  18255.0     0.0000548   8116.17139    17872.31836
  18654.0     0.0000536   8114.23438    18302.88086
  19052.0     0.0000525   8112.29883    18748.55859
  19250.0     0.0000519   8110.35889    19207.35742
  19748.0     0.0000506   8108.42139    19672.77148
  21146.0     0.0000473   8106.48047    20139.38867
  20743.0     0.0000482   8104.54004    20599.41016
  21141.0     0.0000473   8102.60303    21045.03320
  23339.0     0.0000428   8100.66064    21468.94727
  23136.0     0.0000432   8098.72070    21859.17383
  21734.0     0.0000460   8096.77734    22202.66211
  23531.0     0.0000425   8094.83496    22481.17578
  23829.0     0.0000420   8092.89453    22674.15820
  24026.0     0.0000416   8090.95117    22760.56836
  23423.0     0.0000427   8089.00781    22721.08789
  23920.0     0.0000418   8087.06348    22543.11719
  23317.0     0.0000429   8085.11865    22224.09180
  23714.0     0.0000422   8083.17627    21772.93164
  23011.0     0.0000435   8081.23096    21206.46484
  21408.0     0.0000467   8079.28564    20551.25586
  22405.0     0.0000446   8077.33984    19833.86523
  21401.0     0.0000467   8075.39307    19083.13672
  19498.0     0.0000513   8073.44922    18324.56836
  17694.0     0.0000565   8071.50098    17577.13477
  16990.0     0.0000589   8069.55518    16860.00586
  16787.0     0.0000596   8067.60693    16184.48242
  17083.0     0.0000585   8065.65967    15560.92676
  17279.0     0.0000579   8063.71387    14995.29492
  16175.0     0.0000618   8061.76465    14488.72461
  14571.0     0.0000686   8059.81738    14042.76465
  14667.0     0.0000682   8057.86768    13654.10938
  14962.0     0.0000668   8055.91943    13319.23047
  13958.0     0.0000716   8053.97266    13032.30957
  14453.0     0.0000692   8052.02197    12785.39453
  13349.0     0.0000749   8050.07373    12571.32422
  13544.0     0.0000738   8048.12305    12381.44434
  13039.0     0.0000767   8046.17334    12208.46680
  12535.0     0.0000798   8044.22559    12045.94531
  12730.0     0.0000786   8042.27441    11888.51660
  10924.0     0.0000915   8040.32568    11733.45410
  12219.0     0.0000818   8038.37402    11578.81836
  11914.0     0.0000839   8036.42383    11424.55957
  12309.0     0.0000812   8034.47559    11271.33691
  10703.0     0.0000934   8032.52344    11119.93457
  11598.0     0.0000862   8030.57422    10972.36230
  11092.0     0.0000902   8028.62207    10830.06641
  10186.0     0.0000982   8026.67090    10695.11328
  10280.0     0.0000973   8024.72266    10569.25781
  10474.0     0.0000955   8022.77051    10453.60156
  11168.0     0.0000895   8020.82080    10349.68066
  11262.0     0.0000888   8018.86865    10258.12402
  10355.0     0.0000966   8016.91699    10178.23438
  9749.0      0.0001026   8014.96826    10114.48145
  10042.0     0.0000996   8013.01709    10062.74512
  9735.0      0.0001027   8011.06641    10024.27148
  10229.0     0.0000978   8009.11475    9998.61133
  9422.0      0.0001061   8007.16357    9985.30859
  9715.0      0.0001029   8005.21484    9983.69141
  10208.0     0.0000980   8003.26367    9993.01855
  9500.0      0.0001053   8001.31348    10012.45508
  9493.0      0.0001053   7999.36279    10041.16992
  9685.0      0.0001033   7997.41162    10078.15332
  9378.0      0.0001066   7995.46338    10123.37598
  9670.0      0.0001034   7993.51221    10173.89746
  9862.0      0.0001014   7991.56299    10229.48438
  10154.0     0.0000985   7989.61182    10289.12012
  10146.0     0.0000986   7987.66260    10351.51367
  10338.0     0.0000967   7985.71533    10415.44531
  10129.0     0.0000987   7983.76416    10479.85352
  9621.0      0.0001039   7981.81641    10543.25586
  10812.0     0.0000925   7979.86621    10604.35742
  11603.0     0.0000862   7977.91748    10661.45703
  10495.0     0.0000953   7975.97119    10712.77637
  11986.0     0.0000834   7974.02148    10756.73828
  10977.0     0.0000911   7972.07471    10791.72461
  10068.0     0.0000993   7970.12549    10816.91309
  10159.0     0.0000984   7968.17871    10832.09766
  11249.0     0.0000889   7966.23340    10837.89746
  10540.0     0.0000949   7964.28516    10835.54004
  10131.0     0.0000987   7962.33984    10826.47168
  11621.0     0.0000861   7960.39209    10812.03906
  10712.0     0.0000934   7958.44629    10793.35059
  11702.0     0.0000855   7956.50293    10771.35547
  10192.0     0.0000981   7954.55615    10746.18750
  10583.0     0.0000945   7952.61230    10718.75195
  10973.0     0.0000911   7950.66650    10689.98828
  11363.0     0.0000880   7948.72266    10661.55859
  9853.0      0.0001015   7946.78076    10635.64844
  9843.0      0.0001016   7944.83594    10614.82715
  11333.0     0.0000882   7942.89404    10601.98633
  9623.0      0.0001039   7940.95020    10599.89551
  9513.0      0.0001051   7939.00781    10611.64063
  11503.0     0.0000869   7937.06787    10638.35938
  10693.0     0.0000935   7935.12646    10682.47461
  10383.0     0.0000963   7933.18701    10745.26660
  10972.0     0.0000911   7931.24512    10827.93359
  10162.0     0.0000984   7929.30469    10931.10645
  10352.0     0.0000966   7927.36768    11055.26758
  12542.0     0.0000797   7925.42822    11201.44336
  11932.0     0.0000838   7923.49023    11370.08008
  11921.0     0.0000839   7921.55225    11562.70996
  12611.0     0.0000793   7919.61475    11780.37793
  11801.0     0.0000847   7917.68018    12025.41699
  11690.0     0.0000855   7915.74268    12296.75098
  12880.0     0.0000776   7913.80859    12594.59277
  12670.0     0.0000789   7911.87305    12917.87988
  13660.0     0.0000732   7909.93848    13265.22266
  14049.0     0.0000712   7908.00684    13625.28613
  14239.0     0.0000702   7906.07227    13993.80957
  14929.0     0.0000670   7904.14111    14359.28516
  14819.0     0.0000675   7902.20801    14709.55566
  14309.0     0.0000699   7900.27734    15028.82715
  15199.0     0.0000658   7898.34912    15300.41504
  15489.0     0.0000646   7896.41797    15508.41504
  16178.0     0.0000618   7894.49023    15637.58789
  16368.0     0.0000611   7892.56055    15677.91016
  16359.0     0.0000611   7890.63330    15625.14746
  16649.0     0.0000601   7888.70850    15482.46094
  15339.0     0.0000652   7886.78076    15258.68652
  13529.0     0.0000739   7884.85693    14968.45801
  14219.0     0.0000703   7882.93066    14627.74609
  14209.0     0.0000704   7881.00732    14254.32520
  13400.0     0.0000746   7879.08643    13864.83594
  12790.0     0.0000782   7877.16260    13472.89844
  12581.0     0.0000795   7875.24219    13092.48535
  12271.0     0.0000815   7873.32031    12733.70117
  11862.0     0.0000843   7871.40088    12406.48730
  12153.0     0.0000823   7869.48389    12118.78027
  12144.0     0.0000823   7867.56445    11876.41113
  13034.0     0.0000767   7865.64844    11685.73926
  12225.0     0.0000818   7863.73047    11551.16504
  12317.0     0.0000812   7861.81445    11477.15527
  10608.0     0.0000943   7859.90283    11467.29590
  10499.0     0.0000952   7857.98730    11525.22070
  11590.0     0.0000863   7856.07568    11653.12988
  12082.0     0.0000828   7854.16260    11854.19531
  12473.0     0.0000802   7852.25098    12130.21777
  12265.0     0.0000815   7850.34326    12482.31152
  12457.0     0.0000803   7848.43359    12912.18359
  12949.0     0.0000772   7846.52588    13418.18555
  14241.0     0.0000702   7844.61816    13999.56348
  13833.0     0.0000723   7842.71191    14651.68262
  14825.0     0.0000675   7840.80859    15368.20020
  15918.0     0.0000628   7838.90430    16142.60840
  16811.0     0.0000595   7837.00146    16964.88281
  16403.0     0.0000610   7835.09863    17814.71875
  18696.0     0.0000535   7833.19727    18675.38672
  19889.0     0.0000503   7831.29932    19523.49805
  20182.0     0.0000495   7829.39941    20334.95313
  19576.0     0.0000511   7827.50293    21078.30859
  17569.0     0.0000569   7825.60498    21725.66797
  21563.0     0.0000464   7823.70947    22248.56250
  21856.0     0.0000458   7821.81738    22625.28320
  21450.0     0.0000466   7819.92236    22842.90430
  22944.0     0.0000436   7818.03174    22895.75977
  23939.0     0.0000418   7816.13916    22787.51563
  21533.0     0.0000464   7814.24951    22528.66406
  20828.0     0.0000480   7812.36279    22135.27148
  19623.0     0.0000510   7810.47412    21624.53125
  20118.0     0.0000497   7808.58887    21018.72266
  20213.0     0.0000495   7806.70264    20338.17383
  19308.0     0.0000518   7804.81885    19605.60352
  18804.0     0.0000532   7802.93848    18842.35352
  18799.0     0.0000532   7801.05566    18065.58398
  16995.0     0.0000588   7799.17676    17295.32422
  17792.0     0.0000562   7797.29639    16545.85938
  15188.0     0.0000658   7795.41895    15832.68848
  14385.0     0.0000695   7793.54492    15168.29883
  13981.0     0.0000715   7791.66846    14560.86328
  14878.0     0.0000672   7789.79590    14021.06641
  14776.0     0.0000677   7787.92188    13551.39453
  13273.0     0.0000753   7786.05029    13157.56445
  13371.0     0.0000748   7784.18359    12841.74316
  13769.0     0.0000726   7782.31396    12603.74121
  14067.0     0.0000711   7780.44775    12443.72754
  13765.0     0.0000726   7778.58105    12359.62891
  13664.0     0.0000732   7776.71631    12348.93066
  12363.0     0.0000809   7774.85498    12407.75781
  12862.0     0.0000777   7772.99316    12531.65527
  14061.0     0.0000711   7771.13330    12714.58984
  13461.0     0.0000743   7769.27441    12950.13184
  13560.0     0.0000737   7767.41650    13229.82617
  13161.0     0.0000760   7765.56299    13543.94238
  13061.0     0.0000766   7763.70801    13882.37305
  13962.0     0.0000716   7761.85547    14231.40430
  14662.0     0.0000682   7760.00342    14577.35840
  14264.0     0.0000701   7758.15332    14902.97266
  14865.0     0.0000673   7756.30713    15190.63379
  14467.0     0.0000691   7754.45850    15423.20898
  14969.0     0.0000668   7752.61475    15583.49023
  13971.0     0.0000716   7750.76953    15658.84180
  13974.0     0.0000716   7748.92773    15641.60547
  14977.0     0.0000668   7747.08887    15531.37207
  14580.0     0.0000686   7745.24854    15335.27051
  12883.0     0.0000776   7743.41211    15062.69824
  13987.0     0.0000715   7741.57471    14729.56152
  14091.0     0.0000710   7739.74072    14352.88770
  14396.0     0.0000695   7737.91016    13949.07813
  12900.0     0.0000775   7736.07764    13531.58887
  12605.0     0.0000793   7734.24951    13114.25977
  12411.0     0.0000806   7732.42041    12706.69922
  12816.0     0.0000780   7730.59424    12318.15625
  12122.0     0.0000825   7728.77197    11955.51465
  12828.0     0.0000780   7726.94775    11622.82910
  11635.0     0.0000859   7725.12793    11326.42773
  11842.0     0.0000844   7723.30713    11064.58203
  11349.0     0.0000881   7721.48975    10841.15527
  10157.0     0.0000985   7719.67578    10655.91113
  9565.0      0.0001045   7717.86035    10508.42480
  9373.0      0.0001067   7716.04883    10398.37402
  9682.0      0.0001033   7714.23682    10324.35547
  11091.0     0.0000902   7712.42822    10285.17383
  9800.0      0.0001020   7710.62305    10280.85938
  10110.0     0.0000989   7708.81641    10306.83594
  10020.0     0.0000998   7707.01367    10363.19531
  9930.0      0.0001007   7705.21094    10448.75586
  10741.0     0.0000931   7703.41016    10562.12891
  10452.0     0.0000957   7701.61426    10701.97266
  11163.0     0.0000896   7699.81738    10867.50781
  10875.0     0.0000920   7698.02393    11056.95996
  11587.0     0.0000863   7696.23047    11264.02539
  11699.0     0.0000855   7694.43896    11497.10352
  11011.0     0.0000908   7692.65234    11748.65527
  13124.0     0.0000762   7690.86475    12018.08496
  13237.0     0.0000755   7689.08008    12299.99512
  11450.0     0.0000873   7687.29639    12593.67383
  10964.0     0.0000912   7685.51514    12897.97852
  12977.0     0.0000771   7683.73779    13209.02148
  13491.0     0.0000741   7681.95898    13529.36816
  14005.0     0.0000714   7680.18506    13857.83301
  15420.0     0.0000649   7678.41113    14196.92090
  15234.0     0.0000656   7676.63916    14547.45215
  13949.0     0.0000717   7674.87207    14910.02148
  14964.0     0.0000668   7673.10352    15286.41211
  16079.0     0.0000622   7671.33887    15676.20898
  16994.0     0.0000588   7669.57471    16082.27441
  16310.0     0.0000613   7667.81348    16503.63086
  16826.0     0.0000594   7666.05615    16944.60547
  18442.0     0.0000542   7664.29785    17411.18164
  19558.0     0.0000511   7662.54395    17907.42773
  19474.0     0.0000514   7660.78955    18439.69336
  18490.0     0.0000541   7659.03906    19011.23828
  19007.0     0.0000526   7657.29199    19624.25977
  20423.0     0.0000490   7655.54395    20281.69922
  20740.0     0.0000482   7653.80078    20981.90820
  22457.0     0.0000445   7652.05713    21726.56836
  24474.0     0.0000409   7650.31689    22514.81250
  24791.0     0.0000403   7648.58057    23346.69727
  24908.0     0.0000401   7646.84375    24225.24414
  26225.0     0.0000381   7645.11084    25144.41211
  26642.0     0.0000375   7643.37793    26100.80859
  27360.0     0.0000365   7641.64893    27081.13672
  29277.0     0.0000342   7639.92334    28066.56641
  29495.0     0.0000339   7638.19727    29034.67188
  31012.0     0.0000322   7636.47559    29951.36914
  34130.0     0.0000293   7634.75391    30781.84180
  34248.0     0.0000292   7633.03516    31487.27344
  36866.0     0.0000271   7631.32178    32033.11328
  34883.0     0.0000287   7629.60693    32394.26953
  33101.0     0.0000302   7627.89648    32555.11133
  36019.0     0.0000278   7626.18604    32515.82227
  35737.0     0.0000280   7624.47852    32289.88281
  33755.0     0.0000296   7622.77588    31902.45117
  35072.0     0.0000285   7621.07324    31383.89258
  32690.0     0.0000306   7619.37354    30770.01367
  32408.0     0.0000309   7617.67578    30093.35547
  31826.0     0.0000314   7615.97998    29386.17188
  31243.0     0.0000320   7614.28906    28675.74609
  28661.0     0.0000349   7612.59814    27981.76172
  28179.0     0.0000355   7610.91064    27322.20703
  27596.0     0.0000362   7609.22412    26704.28125
  28214.0     0.0000354   7607.54053    26131.67383
  26231.0     0.0000381   7605.86133    25600.17969
  25449.0     0.0000393   7604.18213    25097.79492
  24966.0     0.0000401   7602.50684    24610.89844
  24883.0     0.0000402   7600.83203    24120.73633
  23400.0     0.0000427   7599.16162    23611.76367
  23417.0     0.0000427   7597.49463    23068.03906
  21734.0     0.0000460   7595.82715    22479.98047
  21251.0     0.0000471   7594.16455    21847.01367
  21368.0     0.0000468   7592.50244    21172.26367
  21884.0     0.0000457   7590.84424    20466.96484
  19801.0     0.0000505   7589.18994    19745.09180
  19117.0     0.0000523   7587.53516    19019.26563
  19633.0     0.0000509   7585.88525    18305.48438
  17249.0     0.0000580   7584.23535    17614.13867
  16665.0     0.0000600   7582.58984    16955.80859
  17881.0     0.0000559   7580.94824    16339.23828
  18896.0     0.0000529   7579.30615    15762.73047
  17712.0     0.0000565   7577.66895    15231.05371
  16727.0     0.0000598   7576.03223    14741.85254
  17242.0     0.0000580   7574.39990    14292.89746
  16756.0     0.0000597   7572.77100    13879.70703
  15571.0     0.0000642   7571.14209    13495.65234
  15185.0     0.0000659   7569.51807    13136.31738
  14499.0     0.0000690   7567.89453    12795.99609
  14013.0     0.0000714   7566.27441    12471.69238
  13927.0     0.0000718   7564.66016    12161.47461
  13940.0     0.0000717   7563.04443    11863.74609
  13153.0     0.0000760   7561.43359    11579.71875
  12866.0     0.0000777   7559.82373    11309.63965
  13979.0     0.0000715   7558.21680    11055.17285
  13591.0     0.0000736   7556.61523    10818.47754
  12003.0     0.0000833   7555.01367    10598.38281
  12615.0     0.0000793   7553.41602    10395.61816
  12926.0     0.0000774   7551.82031    10211.04395
  12238.0     0.0000817   7550.22754    10045.27246
  11649.0     0.0000858   7548.63916    9898.49609
  11759.0     0.0000850   7547.05176    9770.29785
  10369.0     0.0000964   7545.46826    9660.89551
  10379.0     0.0000963   7543.88623    9569.72363
  11189.0     0.0000894   7542.30713    9496.68457
  10298.0     0.0000971   7540.73291    9440.71582
  10507.0     0.0000952   7539.15918    9401.04883
  11016.0     0.0000908   7537.58984    9376.80176
  11124.0     0.0000899   7536.02148    9366.73633
  11532.0     0.0000867   7534.45752    9369.50195
  11340.0     0.0000882   7532.89795    9383.50293
  10947.0     0.0000913   7531.33789    9407.01660
  10453.0     0.0000957   7529.78320    9438.00488
  10560.0     0.0000947   7528.22949    9474.31348
  11566.0     0.0000865   7526.67969    9513.40625
  12271.0     0.0000815   7525.13428    9552.50684
  11276.0     0.0000887   7523.58936    9588.79980
  12081.0     0.0000828   7522.04883    9619.13672
  11785.0     0.0000849   7520.50977    9640.64355
  11789.0     0.0000848   7518.97510    9650.73340
  11393.0     0.0000878   7517.44434    9647.61621
  12196.0     0.0000820   7515.91406    9630.44336
  12698.0     0.0000788   7514.38867    9599.51074
  10800.0     0.0000926   7512.86426    9556.03516
  11202.0     0.0000893   7511.34424    9502.13770
  10503.0     0.0000952   7509.82861    9440.35742
  10804.0     0.0000926   7508.31348    9373.14258
  10504.0     0.0000952   7506.80322    9303.17676
  10804.0     0.0000926   7505.29395    9232.55469
  10403.0     0.0000961   7503.78906    9163.31934
  10101.0     0.0000990   7502.28906    9097.11426
  11200.0     0.0000893   7500.78906    9035.01855
  10797.0     0.0000926   7499.29395    8978.21582
  10994.0     0.0000910   7497.80029    8927.30664
  10391.0     0.0000962   7496.31006    8882.88477
  10387.0     0.0000963   7494.82520    8845.25684
  10783.0     0.0000927   7493.34131    8814.44238
  10977.0     0.0000911   7491.86230    8790.51074
  11172.0     0.0000895   7490.38379    8773.90430
  11066.0     0.0000904   7488.90967    8763.14063
  10259.0     0.0000975   7487.44043    8758.54688
  9652.0      0.0001036   7485.97217    8759.77734
  9544.0      0.0001048   7484.50830    8766.47266
  9935.0      0.0001007   7483.04639    8778.63965
  9626.0      0.0001039   7481.58789    8795.23926
  10316.0     0.0000969   7480.13477    8816.29688
  10706.0     0.0000934   7478.68213    8842.00098
  9295.0      0.0001076   7477.23438    8871.32910
  9584.0      0.0001043   7475.78906    8904.59082
  10072.0     0.0000993   7474.34668    8941.68262
  9960.0      0.0001004   7472.90918    8982.62305
  9747.0      0.0001026   7471.47314    9027.66602
  9633.0      0.0001038   7470.04150    9076.95020
  10119.0     0.0000988   7468.61182    9130.99316
  10805.0     0.0000925   7467.18652    9190.28320
  10990.0     0.0000910   7465.76563    9255.50195
  11174.0     0.0000895   7464.34570    9327.81152
  10859.0     0.0000921   7462.93115    9408.14355
  10542.0     0.0000949   7461.51758    9498.07422
  10525.0     0.0000950   7460.10889    9599.05273
  10808.0     0.0000925   7458.70459    9712.74219
  10890.0     0.0000918   7457.30127    9841.39941
  11172.0     0.0000895   7455.90332    9986.64453
  11253.0     0.0000889   7454.50684    10150.77246
  12134.0     0.0000824   7453.11475    10335.32324
  11514.0     0.0000869   7451.72754    10541.64941
  11494.0     0.0000870   7450.34131    10771.44434
  10874.0     0.0000920   7448.96045    11024.54785
  11753.0     0.0000851   7447.58057    11301.25195
  12932.0     0.0000773   7446.20557    11599.87012
  11110.0     0.0000900   7444.83545    11917.87402
  11088.0     0.0000902   7443.46631    12252.66113
  11865.0     0.0000843   7442.10254    12598.43457
  13843.0     0.0000722   7440.74023    12949.74219
  13620.0     0.0000734   7439.38184    13298.38965
  13996.0     0.0000714   7438.02930    13635.56934
  13372.0     0.0000748   7436.67773    13953.02246
  13148.0     0.0000761   7435.33105    14240.90039
  14023.0     0.0000713   7433.98633    14492.12988
  15498.0     0.0000645   7432.64551    14701.89063
  14073.0     0.0000711   7431.31006    14864.00293
  14348.0     0.0000697   7429.97656    14979.11230
  13122.0     0.0000762   7428.64697    15047.30566
  14196.0     0.0000704   7427.32031    15071.78027
  13369.0     0.0000748   7425.99707    15051.74805
  13242.0     0.0000755   7424.67920    14991.99219
  14515.0     0.0000689   7423.36377    14895.98535
  13388.0     0.0000747   7422.05176    14768.92188
  13160.0     0.0000760   7420.74316    14616.23535
  15133.0     0.0000661   7419.43799    14444.00195
  14504.0     0.0000689   7418.13818    14257.68750
  13976.0     0.0000716   7416.83984    14060.90332
  12548.0     0.0000797   7415.54639    13856.81738
  11719.0     0.0000853   7414.25537    13646.07910
  12790.0     0.0000782   7412.96875    13430.02148
  13760.0     0.0000727   7411.68750    13206.27832
  13231.0     0.0000756   7410.40723    12974.91699
  12901.0     0.0000775   7409.13232    12737.27246
  12971.0     0.0000771   7407.85938    12494.50488
  12441.0     0.0000804   7406.59131    12250.06641
  11611.0     0.0000861   7405.32813    12008.25391
  11880.0     0.0000842   7404.06641    11771.86133
  11650.0     0.0000858   7402.80957    11545.97266
  11319.0     0.0000883   7401.55518    11333.69336
  10388.0     0.0000963   7400.30566    11138.43457
  10257.0     0.0000975   7399.06104    10962.60938
  10026.0     0.0000997   7397.81787    10807.44824
  10394.0     0.0000962   7396.58008    10674.56250
  10363.0     0.0000965   7395.34424    10564.38477
  9531.0      0.0001049   7394.11377    10476.99414
  10099.0     0.0000990   7392.88770    10412.24707
  10367.0     0.0000965   7391.66357    10369.37012
  10136.0     0.0000987   7390.44434    10347.60645
  10403.0     0.0000961   7389.22754    10345.79883
  10471.0     0.0000955   7388.01563    10362.77734
  9839.0      0.0001016   7386.80908    10397.37305
  10507.0     0.0000952   7385.60352    10450.34082
  11374.0     0.0000879   7384.40381    10517.46973
  11242.0     0.0000890   7383.20605    10599.95313
  10409.0     0.0000961   7382.01270    10697.18750
  11277.0     0.0000887   7380.82520    10808.61523
  10244.0     0.0000976   7379.63965    10934.10938
  9612.0      0.0001040   7378.45850    11072.83594
  10579.0     0.0000945   7377.28076    11224.72363
  10446.0     0.0000957   7376.10693    11389.37012
  10413.0     0.0000960   7374.93848    11566.84766
  11481.0     0.0000871   7373.77246    11758.17480
  11248.0     0.0000889   7372.61084    11966.47852
  10815.0     0.0000925   7371.45264    12186.66602
  11182.0     0.0000894   7370.29834    12421.26367
  12249.0     0.0000816   7369.14941    12668.83496
  11716.0     0.0000854   7368.00244    12927.64746
  12683.0     0.0000788   7366.86084    13192.81152
  12051.0     0.0000830   7365.72168    13458.99609
  13518.0     0.0000740   7364.58740    13717.87793
  14685.0     0.0000681   7363.45850    13959.67383
  12452.0     0.0000803   7362.33154    14174.89941
  12320.0     0.0000812   7361.20947    14349.06836
  14687.0     0.0000681   7360.09033    14472.04297
  12854.0     0.0000778   7358.97656    14533.73730
  14022.0     0.0000713   7357.86719    14529.11035
  13489.0     0.0000741   7356.75977    14453.76953
  12556.0     0.0000796   7355.65820    14311.96973
  13324.0     0.0000751   7354.55908    14112.94922
  11892.0     0.0000841   7353.46533    13863.12402
  12759.0     0.0000784   7352.37598    13577.33691
  13327.0     0.0000750   7351.28906    13267.57324
  11795.0     0.0000848   7350.20801    12946.98926
  11963.0     0.0000836   7349.12891    12626.03418
  11231.0     0.0000890   7348.05518    12315.07910
  10999.0     0.0000909   7346.98633    12022.69434
  9767.0      0.0001024   7345.91992    11755.18457
  9635.0      0.0001038   7344.85889    11519.27539
  9904.0      0.0001010   7343.80029    11319.32715
  10872.0     0.0000920   7342.74707    11159.69336
  10641.0     0.0000940   7341.69873    11043.46484
  10410.0     0.0000961   7340.65283    10972.68359
  9879.0      0.0001012   7339.61230    10949.16992
  9248.0      0.0001081   7338.57471    10973.77246
  9917.0      0.0001008   7337.54150    11046.67285
  9886.0      0.0001012   7336.51367    11167.17676
  9056.0      0.0001104   7335.48926    11334.42188
  9325.0      0.0001072   7334.46924    11545.96094
  10195.0     0.0000981   7333.45215    11799.55664
  10365.0     0.0000965   7332.43994    12091.34766
  10535.0     0.0000949   7331.43311    12416.98730
  11905.0     0.0000840   7330.42920    12772.75977
  12776.0     0.0000783   7329.43018    13152.28320
  11746.0     0.0000851   7328.43457    13550.41211
  12017.0     0.0000832   7327.44336    13959.50684
  12488.0     0.0000801   7326.45752    14372.01563
  13060.0     0.0000766   7325.47412    14777.47852
  12431.0     0.0000804   7324.49609    15164.15039
  14103.0     0.0000709   7323.52197    15519.67578
  14775.0     0.0000677   7322.55176    15828.92676
  15147.0     0.0000660   7321.58740    16077.15820
  14719.0     0.0000679   7320.62500    16251.59570
  15292.0     0.0000654   7319.66846    16341.34863
  14064.0     0.0000711   7318.71533    16341.10742
  14037.0     0.0000712   7317.76660    16251.14063
  13611.0     0.0000735   7316.82324    16078.00000
  14284.0     0.0000700   7315.88281    15833.80957
  14258.0     0.0000701   7314.94775    15530.71582
  13432.0     0.0000744   7314.01563    15185.37305
  12506.0     0.0000800   7313.08887    14814.03906
  12781.0     0.0000782   7312.16699    14431.32324
  12656.0     0.0000790   7311.24805    14048.56348
  11331.0     0.0000883   7310.33447    13677.14648
  10606.0     0.0000943   7309.42383    13324.43945
  12382.0     0.0000808   7308.51855    12997.31934
  10058.0     0.0000994   7307.61865    12701.88477
  10234.0     0.0000977   7306.72119    12437.44727
  11511.0     0.0000869   7305.82910    12207.90137
  9888.0      0.0001011   7304.94043    12013.12500
  9965.0      0.0001004   7304.05713    11852.71191
  11043.0     0.0000906   7303.17871    11724.71191
  11820.0     0.0000846   7302.30322    11625.78223
  10799.0     0.0000926   7301.43311    11552.15332
  9577.0      0.0001044   7300.56641    11498.74219
  9456.0      0.0001058   7299.70459    11460.13184
  11535.0     0.0000867   7298.84863    11430.56152
  10615.0     0.0000942   7297.99512    11404.48828
  10395.0     0.0000962   7297.14746    11377.40430
  11775.0     0.0000849   7296.30273    11346.08008
  9656.0      0.0001036   7295.46289    11309.20605
  10437.0     0.0000958   7294.62842    11267.36816
  10318.0     0.0000969   7293.79785    11222.68945
  10000.0     0.0001000   7292.97168    11178.79688
  9982.0      0.0001002   7292.14941    11140.69629
  10365.0     0.0000965   7291.33203    11112.16895
  10448.0     0.0000957   7290.52002    11096.12598
  10231.0     0.0000977   7289.71143    11097.43555
  10115.0     0.0000989   7288.90771    11119.26953
  9199.0      0.0001087   7288.10791    11164.20703
  9584.0      0.0001043   7287.31250    11234.00293
  10569.0     0.0000946   7286.52295    11329.65527
  10454.0     0.0000957   7285.73633    11451.84961
  9240.0      0.0001082   7284.95557    11599.99023
  9426.0      0.0001061   7284.17773    11773.42969
  9613.0      0.0001040   7283.40576    11970.22754
  9600.0      0.0001042   7282.63867    12187.79004
  10787.0     0.0000927   7281.87451    12423.57910
  11875.0     0.0000842   7281.11621    12672.93262
  12064.0     0.0000829   7280.36133    12931.70898
  12152.0     0.0000823   7279.61182    13194.87695
  12442.0     0.0000804   7278.86719    13455.87695
  11532.0     0.0000867   7278.12598    13711.31836
  12222.0     0.0000818   7277.39014    13956.77148
  13812.0     0.0000724   7276.65820    14190.42676
  13004.0     0.0000769   7275.93115    14410.80176
  11895.0     0.0000841   7275.20947    14617.97852
  10787.0     0.0000927   7274.49121    14811.83301
  13680.0     0.0000731   7273.77832    14991.74414
  12773.0     0.0000783   7273.06934    15156.78906
  12566.0     0.0000796   7272.36523    15304.26270
  14660.0     0.0000682   7271.66650    15430.93652
  14255.0     0.0000702   7270.97119    15533.73730
  13250.0     0.0000755   7270.28125    15609.43750
  14545.0     0.0000688   7269.59521    15657.01465
  14641.0     0.0000683   7268.91406    15674.65137
  12838.0     0.0000779   7268.23828    15663.75195
  12535.0     0.0000798   7267.56592    15625.66602
  13132.0     0.0000761   7266.89941    15563.16016
  11430.0     0.0000875   7266.23633    15475.26953
  11629.0     0.0000860   7265.57813    15364.38379
  11928.0     0.0000838   7264.92578    15231.95508
  10627.0     0.0000941   7264.27686    15079.55566
  11328.0     0.0000883   7263.63281    14910.65430
  12428.0     0.0000805   7262.99365    14729.09766
  11029.0     0.0000907   7262.35889    14540.36523
  11031.0     0.0000907   7261.72949    14350.08105
  10934.0     0.0000915   7261.10400    14162.92383
  9836.0      0.0001017   7260.48340    13983.74121
  11140.0     0.0000898   7259.86719    13815.44141
  11144.0     0.0000897   7259.25586    13659.08008
  10448.0     0.0000957   7258.65039    13514.99316
  10553.0     0.0000948   7258.04785    13381.45605
  10159.0     0.0000984   7257.45117    13256.70605
  9065.0      0.0001103   7256.85840    13138.06836
  8772.0      0.0001140   7256.27051    13025.12891
  9379.0      0.0001066   7255.68799    12914.25195
  10187.0     0.0000982   7255.10938    12806.89453
  9796.0      0.0001021   7254.53613    12705.17480
  8905.0      0.0001123   7253.96680    12611.80566
  9315.0      0.0001074   7253.40283    12530.88867
  10925.0     0.0000915   7252.84375    12465.40137
  9836.0      0.0001017   7252.28857    12418.74316
  10047.0     0.0000995   7251.73926    12393.55566
  10560.0     0.0000947   7251.19336    12391.32031
  10472.0     0.0000955   7250.65332    12412.63965
  9286.0      0.0001077   7250.11816    12457.89551
  10400.0     0.0000962   7249.58691    12524.82715
  11214.0     0.0000892   7249.06104    12612.47461
  10329.0     0.0000968   7248.53906    12719.75000
  10345.0     0.0000967   7248.02246    12843.02148
  10261.0     0.0000975   7247.51123    12980.20703
  9378.0      0.0001066   7247.00342    13128.75488
  9496.0      0.0001053   7246.50146    13284.93164
  11214.0     0.0000892   7246.00342    13445.63477
  11132.0     0.0000898   7245.51074    13607.29492
  10451.0     0.0000957   7245.02344    13767.02734
  9570.0      0.0001045   7244.54004    13923.23926
  9490.0      0.0001054   7244.06201    14074.14453
  11111.0     0.0000900   7243.58789    14219.21680
  10231.0     0.0000977   7243.11914    14357.59180
  9853.0      0.0001015   7242.65527    14487.53027
  10474.0     0.0000955   7242.19629    14607.95020
  10996.0     0.0000909   7241.74219    14716.38672
  12319.0     0.0000812   7241.29199    14810.89941
  11142.0     0.0000898   7240.84717    14889.39844
  11065.0     0.0000904   7240.40771    14950.56445
  11388.0     0.0000878   7239.97266    14993.93848
  11512.0     0.0000869   7239.54248    15019.30664
  10337.0     0.0000967   7239.11670    15026.98926
  12161.0     0.0000822   7238.69629    15017.21582
  12986.0     0.0000770   7238.28076    14990.06348
  11811.0     0.0000847   7237.86963    14945.06836
  12137.0     0.0000824   7237.46387    14881.53320
  11962.0     0.0000836   7237.06250    14798.23047
  14188.0     0.0000705   7236.66602    14694.22754
  12215.0     0.0000819   7236.27490    14569.16309
  12041.0     0.0000830   7235.88818    14423.16699
  12068.0     0.0000829   7235.50635    14258.58594
  11895.0     0.0000841   7235.12939    14078.38672
  12122.0     0.0000825   7234.75732    13887.36719
  11849.0     0.0000844   7234.39014    13690.77344
  11876.0     0.0000842   7234.02783    13493.04883
  11104.0     0.0000901   7233.67041    13299.17285
  9932.0      0.0001007   7233.31738    13112.06250
  9659.0      0.0001035   7232.96973    12934.12012
  12187.0     0.0000821   7232.62744    12766.23730
  11216.0     0.0000892   7232.28906    12607.63672
  12344.0     0.0000810   7231.95654    12457.64063
  11972.0     0.0000835   7231.62793    12314.38184
  11500.0     0.0000870   7231.30469    12176.55176
  10629.0     0.0000941   7230.98682    12043.06250
  10857.0     0.0000921   7230.67285    11912.94629
  11186.0     0.0000894   7230.36475    11786.74121
  10514.0     0.0000951   7230.06055    11664.94238
  10742.0     0.0000931   7229.76172    11549.12402
  10271.0     0.0000974   7229.46826    11441.10742
  10999.0     0.0000909   7229.17920    11342.81641
  11228.0     0.0000891   7228.89502    11256.69238
  9156.0      0.0001092   7228.61572    11185.13867
  9184.0      0.0001089   7228.34131    11130.79785
  9613.0      0.0001040   7228.07227    11096.01465
  9941.0      0.0001006   7227.80762    11082.75195
  10869.0     0.0000920   7227.54834    11092.71582
  10597.0     0.0000944   7227.29346    11127.03418
  10025.0     0.0000998   7227.04395    11186.20898
  9552.0      0.0001047   7226.79932    11270.06152
  10380.0     0.0000963   7226.55957    11378.13574
  10807.0     0.0000925   7226.32471    11508.79785
  11134.0     0.0000898   7226.09473    11660.44824
  11462.0     0.0000872   7225.86963    11830.40332
  11188.0     0.0000894   7225.64990    12015.65234
  11315.0     0.0000884   7225.43457    12213.49805
  11541.0     0.0000866   7225.22412    12419.84180
  12368.0     0.0000809   7225.01904    12631.41699
  11494.0     0.0000870   7224.81836    12844.03125
  11120.0     0.0000899   7224.62354    13053.87500
  13046.0     0.0000767   7224.43262    13259.48828
  13471.0     0.0000742   7224.24756    13455.20117
  12696.0     0.0000788   7224.06641    13640.87500
  13021.0     0.0000768   7223.89111    13815.32813
  12446.0     0.0000803   7223.72070    13977.35547
  12671.0     0.0000789   7223.55469    14126.95605
  12396.0     0.0000807   7223.39404    14262.47852
  14020.0     0.0000713   7223.23828    14382.15039
  14544.0     0.0000688   7223.08740    14482.68750
  14568.0     0.0000686   7222.94141    14560.30762
  15392.0     0.0000650   7222.80029    14611.29980
  16515.0     0.0000606   7222.66455    14632.24316
  14838.0     0.0000674   7222.53320    14621.40723
  14061.0     0.0000711   7222.40723    14579.12695
  13684.0     0.0000731   7222.28662    14508.10840
  14107.0     0.0000709   7222.17041    14412.71875
  15229.0     0.0000657   7222.05908    14299.07715
  15051.0     0.0000664   7221.95264    14173.23535
  15673.0     0.0000638   7221.85156    14042.28320
  13895.0     0.0000720   7221.75537    13909.04004
  13416.0     0.0000745   7221.66406    13777.41797
  14637.0     0.0000683   7221.57764    13649.38477
  11058.0     0.0000904   7221.49609    13524.53223
  15379.0     0.0000650   7221.41992    13401.44824
  13599.0     0.0000735   7221.34814    13277.42090
  12620.0     0.0000792   7221.28174    13148.60840
  12740.0     0.0000785   7221.22021    13011.86230
  13959.0     0.0000716   7221.16357    12863.89648
  14079.0     0.0000710   7221.11230    12703.08984
  13798.0     0.0000725   7221.06543    12529.09473
  12817.0     0.0000780   7221.02393    12342.29980
  12336.0     0.0000811   7220.98730    12145.21680
  12854.0     0.0000778   7220.95557    11940.06348
  12972.0     0.0000771   7220.92920    11730.08594
  11790.0     0.0000848   7220.90723    11518.21484
  12108.0     0.0000826   7220.89063    11306.40137
  12325.0     0.0000811   7220.87891    11097.47656
  11643.0     0.0000859   7220.87207    10892.04785
  10959.0     0.0000912   7220.87012    10694.17188
  11376.0     0.0000879   7220.87305    10504.67090
  10492.0     0.0000953   7220.88135    10324.53906
  11008.0     0.0000908   7220.89453    10155.67578
  11224.0     0.0000891   7220.91260    9998.85938
  10840.0     0.0000923   7220.93555    9855.35254
  10455.0     0.0000956   7220.96338    9725.93164
  9670.0      0.0001034   7220.99658    9611.84668
  9884.0      0.0001012   7221.03467    9511.75391
  9599.0      0.0001042   7221.07764    9426.71777
  9813.0      0.0001019   7221.12549    9357.06055
  10426.0     0.0000959   7221.17822    9302.87598
  10240.0     0.0000977   7221.23633    9264.07324
  9253.0      0.0001081   7221.29883    9240.78809
  9266.0      0.0001079   7221.36670    9232.93750
  9478.0      0.0001055   7221.43945    9240.48340
  10091.0     0.0000991   7221.51709    9263.26074
  9803.0      0.0001020   7221.60010    9302.77441
  9914.0      0.0001009   7221.68750    9355.62988
  10126.0     0.0000988   7221.78027    9422.68457
  10137.0     0.0000986   7221.87793    9503.58789
  10847.0     0.0000922   7221.98047    9597.13965
  10858.0     0.0000921   7222.08838    9702.66699
  11068.0     0.0000904   7222.20068    9818.48438
  11678.0     0.0000856   7222.31836    9943.06445
  11487.0     0.0000871   7222.44092    10074.00977
  11496.0     0.0000870   7222.56787    10208.59863
  11705.0     0.0000854   7222.70068    10344.12012
  11714.0     0.0000854   7222.83789    10476.75488
  12122.0     0.0000825   7222.98047    10603.08203
  11630.0     0.0000860   7223.12744    10719.13965
  12438.0     0.0000804   7223.27979    10821.33301
  12946.0     0.0000772   7223.43701    10906.85645
  12453.0     0.0000803   7223.59912    10972.96973
  12860.0     0.0000778   7223.76660    11019.67480
  11866.0     0.0000843   7223.93848    11042.67969
  11173.0     0.0000895   7224.11523    11043.29004
  10979.0     0.0000911   7224.29736    11021.78711
  11585.0     0.0000863   7224.48438    10979.15820
  10890.0     0.0000918   7224.67627    10916.91406
  11496.0     0.0000870   7224.87354    10837.46094
  10601.0     0.0000943   7225.07520    10743.85059
  12806.0     0.0000781   7225.28174    10639.34668
  10610.0     0.0000943   7225.49365    10528.18652
  11415.0     0.0000876   7225.70996    10414.30371
  9819.0      0.0001018   7225.93164    10302.09082
  11323.0     0.0000883   7226.15820    10195.64453
  11926.0     0.0000839   7226.38965    10098.47363
  10930.0     0.0000915   7226.62598    10014.32422
  10933.0     0.0000915   7226.86768    9945.42090
  11336.0     0.0000882   7227.11377    9896.21094
  10738.0     0.0000931   7227.36475    9868.44336
  11941.0     0.0000837   7227.62109    9864.32227
  11443.0     0.0000874   7227.88232    9887.79883
  10945.0     0.0000914   7228.14844    9939.01660
  11047.0     0.0000905   7228.41943    10016.83301
  11648.0     0.0000859   7228.69482    10124.52344
  12250.0     0.0000816   7228.97607    10263.25684
  13951.0     0.0000717   7229.26123    10433.59180
  12852.0     0.0000778   7229.55225    10635.07129
  12952.0     0.0000772   7229.84766    10866.79297
  12953.0     0.0000772   7230.14795    11128.81445
  13153.0     0.0000760   7230.45361    11419.71973
  13453.0     0.0000743   7230.76367    11736.41211
  13653.0     0.0000732   7231.07910    12076.52930
  13453.0     0.0000743   7231.39941    12435.50195
  15452.0     0.0000647   7231.72363    12808.40137
  16152.0     0.0000619   7232.05371    13189.64258
  14951.0     0.0000669   7232.38867    13571.34863
  15150.0     0.0000660   7232.72852    13946.32617
  16648.0     0.0000601   7233.07324    14305.23633
  17447.0     0.0000573   7233.42236    14638.97949
  16645.0     0.0000601   7233.77686    14939.91895
  16544.0     0.0000604   7234.13574    15199.62402
  17042.0     0.0000587   7234.50000    15412.74219
  17339.0     0.0000577   7234.86914    15575.07129
  17237.0     0.0000580   7235.24268    15686.69141
  17335.0     0.0000577   7235.62158    15746.16211
  16732.0     0.0000598   7236.00537    15758.03906
  16329.0     0.0000612   7236.39404    15727.53906
  17926.0     0.0000558   7236.78760    15661.68945
  16523.0     0.0000605   7237.18506    15566.14844
  17420.0     0.0000574   7237.58838    15450.19727
  16016.0     0.0000624   7237.99658    15315.40332
  15913.0     0.0000628   7238.40918    15168.68555
  15909.0     0.0000629   7238.82715    15014.20605
  15305.0     0.0000653   7239.24902    14855.25195
  14701.0     0.0000680   7239.67676    14694.11914
  14697.0     0.0000680   7240.10889    14534.07031
  14793.0     0.0000676   7240.54590    14377.78320
  17588.0     0.0000569   7240.98779    14229.76563
  14384.0     0.0000695   7241.43408    14092.48145
  15779.0     0.0000634   7241.88623    13970.34961
  15074.0     0.0000663   7242.34229    13867.83789
  16469.0     0.0000607   7242.80371    13788.63184
  15764.0     0.0000634   7243.26953    13736.55566
  15359.0     0.0000651   7243.73975    13714.83691
  14954.0     0.0000669   7244.21582    13726.24219
  15248.0     0.0000656   7244.69580    13773.04102
  16143.0     0.0000619   7245.18164    13856.95898
  15337.0     0.0000652   7245.67139    13978.81543
  15731.0     0.0000636   7246.16602    14138.59668
  17625.0     0.0000567   7246.66602    14337.33496
  14520.0     0.0000689   7247.16992    14570.53809
  16813.0     0.0000595   7247.67969    14837.52051
  16607.0     0.0000602   7248.19336    15134.47266
  17301.0     0.0000578   7248.71143    15456.93457
  18595.0     0.0000538   7249.23584    15800.95508
  19188.0     0.0000521   7249.76367    16159.70215
  18982.0     0.0000527   7250.29688    16530.14648
  17275.0     0.0000579   7250.83496    16906.51172
  19268.0     0.0000519   7251.37695    17285.06445
  19262.0     0.0000519   7251.92480    17664.44531
  18455.0     0.0000542   7252.47656    18042.01563
  20048.0     0.0000499   7253.03369    18417.42188
  20641.0     0.0000484   7253.59521    18788.44727
  18634.0     0.0000537   7254.16113    19152.33984
  21127.0     0.0000473   7254.73242    19506.23828
  22019.0     0.0000454   7255.30811    19843.87500
  20412.0     0.0000490   7255.88867    20159.78516
  21105.0     0.0000474   7256.47412    20447.13867
  21097.0     0.0000474   7257.06348    20700.34766
  22790.0     0.0000439   7257.65820    20916.30664
  21883.0     0.0000457   7258.25732    21094.18359
  21875.0     0.0000457   7258.86133    21231.75000
  21567.0     0.0000464   7259.47070    21331.65625
  22160.0     0.0000451   7260.08301    21396.03125
  22152.0     0.0000451   7260.70166    21426.51172
  21044.0     0.0000475   7261.32422    21423.08789
  20737.0     0.0000482   7261.95215    21384.24414
  20129.0     0.0000497   7262.58447    21306.87109
  21221.0     0.0000471   7263.22070    21186.70508
  20813.0     0.0000480   7263.86230    21018.59180
  20205.0     0.0000495   7264.50830    20797.33398
  20197.0     0.0000495   7265.15918    20518.67383
  19289.0     0.0000518   7265.81494    20180.78906
  19981.0     0.0000500   7266.47412    19784.37109
  19973.0     0.0000501   7267.13916    19331.62500
  19865.0     0.0000503   7267.80811    18830.30078
  19157.0     0.0000522   7268.48291    18288.42578
  17849.0     0.0000560   7269.16113    17718.02734
  17641.0     0.0000567   7269.84375    17131.48633
  18633.0     0.0000537   7270.53223    16539.07813
  16725.0     0.0000598   7271.22412    15953.67676
  16417.0     0.0000609   7271.92139    15383.80273
  16609.0     0.0000602   7272.62305    14838.73145
  14501.0     0.0000690   7273.32861    14325.33105
  14193.0     0.0000705   7274.04004    13847.17969
  13085.0     0.0000764   7274.75488    13409.23145
  13277.0     0.0000753   7275.47510    13012.70215
  12169.0     0.0000822   7276.19971    12659.33105
  12761.0     0.0000784   7276.92822    12349.61035
  12853.0     0.0000778   7277.66211    12080.73926
  11345.0     0.0000881   7278.39990    11852.09863
  12337.0     0.0000811   7279.14307    11660.48438
  13129.0     0.0000762   7279.89063    11502.86035
  11822.0     0.0000846   7280.64160    11375.21973
  11814.0     0.0000846   7281.39795    11272.64648
  12106.0     0.0000826   7282.15869    11190.40234
  12498.0     0.0000800   7282.92432    11122.91895
  11990.0     0.0000834   7283.69434    11064.78516
  13283.0     0.0000753   7284.46777    11010.61621
  12075.0     0.0000828   7285.24707    10955.29590
  11768.0     0.0000850   7286.03027    10895.49512
  11560.0     0.0000865   7286.81836    10826.60840
  12452.0     0.0000803   7287.61084    10747.65625
  10845.0     0.0000922   7288.40674    10658.21191
  11138.0     0.0000898   7289.20850    10558.73242
  10430.0     0.0000959   7290.01367    10451.07910
  11323.0     0.0000883   7290.82422    10337.17090
  10716.0     0.0000933   7291.63916    10219.65234
  11009.0     0.0000908   7292.45703    10101.06445
  10002.0     0.0001000   7293.28125    9983.39063
  9895.0      0.0001011   7294.10840    9869.08789
  11288.0     0.0000886   7294.94141    9760.20996
  10481.0     0.0000954   7295.77783    9657.69336
  9674.0      0.0001034   7296.61816    9563.41699
  10067.0     0.0000993   7297.46436    9478.30371
  11461.0     0.0000873   7298.31348    9403.63184
  10154.0     0.0000985   7299.16846    9340.12793
  9748.0      0.0001026   7300.02734    9288.68457
  9842.0      0.0001016   7300.88916    9249.98242
  10535.0     0.0000949   7301.75732    9224.58105
  10729.0     0.0000932   7302.62842    9213.16113
  10223.0     0.0000978   7303.50537    9216.30273
  10517.0     0.0000951   7304.38574    9234.59961
  10411.0     0.0000961   7305.26953    9268.63379
  10005.0     0.0001000   7306.15918    9319.14160
  10200.0     0.0000980   7307.05225    9386.66504
  10294.0     0.0000971   7307.95068    9472.02930
  10389.0     0.0000963   7308.85254    9575.75879
  11483.0     0.0000871   7309.75781    9698.39648
  11478.0     0.0000871   7310.66895    9840.89746
  10973.0     0.0000911   7311.58350    10003.38184
  11167.0     0.0000895   7312.50342    10186.63477
  11262.0     0.0000888   7313.42725    10390.56445
  11257.0     0.0000888   7314.35352    10615.00098
  10752.0     0.0000930   7315.28613    10860.30176
  11447.0     0.0000874   7316.22168    11125.06641
  12842.0     0.0000779   7317.16260    11408.68457
  13038.0     0.0000767   7318.10791    11708.93457
  13433.0     0.0000744   7319.05566    12022.97949
  11728.0     0.0000853   7320.00928    12348.46680
  13024.0     0.0000768   7320.96631    12680.31348
  13119.0     0.0000762   7321.92822    13014.28809
  14015.0     0.0000714   7322.89404    13344.08887
  14411.0     0.0000694   7323.86328    13663.39551
  14306.0     0.0000699   7324.83740    13966.84668
  16302.0     0.0000613   7325.81543    14247.71973
  16098.0     0.0000621   7326.79834    14501.69141
  15594.0     0.0000641   7327.78516    14724.58984
  15690.0     0.0000637   7328.77490    14914.08789
  14886.0     0.0000672   7329.77051    15069.71875
  15082.0     0.0000663   7330.76904    15191.06055
  15478.0     0.0000646   7331.77246    15279.18750
  15175.0     0.0000659   7332.77979    15335.17578
  15271.0     0.0000655   7333.79004    15360.78223
  16167.0     0.0000619   7334.80566    15358.41016
  14964.0     0.0000668   7335.82520    15331.22461
  16260.0     0.0000615   7336.84912    15283.29688
  17457.0     0.0000573   7337.87695    15219.91406
  15853.0     0.0000631   7338.90723    15147.07422
  14850.0     0.0000673   7339.94385    15070.83887
  14646.0     0.0000683   7340.98340    14997.48047
  15743.0     0.0000635   7342.02734    14932.18555
  16440.0     0.0000608   7343.07617    14879.32520
  16737.0     0.0000597   7344.12646    14841.72754
  16333.0     0.0000612   7345.18262    14820.57031
  14930.0     0.0000670   7346.24219    14815.54492
  14727.0     0.0000679   7347.30664    14825.37402
  15224.0     0.0000657   7348.37451    14845.02051
  14421.0     0.0000693   7349.44531    14870.29785
  15118.0     0.0000661   7350.52197    14895.36621
  15415.0     0.0000649   7351.60156    14913.77051
  14112.0     0.0000709   7352.68604    14919.31152
  14210.0     0.0000704   7353.77344    14906.66406
  14607.0     0.0000685   7354.86377    14872.23242
  16704.0     0.0000599   7355.95996    14814.38965
  16101.0     0.0000621   7357.05811    14734.10352
  15899.0     0.0000629   7358.16260    14634.16895
  16196.0     0.0000617   7359.26953    14519.34277
  16393.0     0.0000610   7360.37939    14395.30469
  15791.0     0.0000633   7361.49512    14267.56250
  16188.0     0.0000618   7362.61377    14142.05957
  14985.0     0.0000667   7363.73730    14023.92480
  14283.0     0.0000700   7364.86328    13917.39648
  14480.0     0.0000691   7365.99268    13822.80566
  14478.0     0.0000691   7367.12744    13744.66113
  14675.0     0.0000681   7368.26416    13683.30176
  15273.0     0.0000655   7369.40674    13638.85547
  15570.0     0.0000642   7370.55225    13611.70117
  14868.0     0.0000673   7371.70068    13600.13867
  14065.0     0.0000711   7372.85449    13604.03125
  14563.0     0.0000687   7374.01123    13622.72852
  13161.0     0.0000760   7375.17285    13655.64063
  12358.0     0.0000809   7376.33691    13702.10254
  13556.0     0.0000738   7377.50391    13761.34570
  13154.0     0.0000760   7378.67627    13832.70605
  14451.0     0.0000692   7379.85059    13914.90918
  15049.0     0.0000664   7381.03076    14006.79395
  13447.0     0.0000744   7382.21484    14106.54004
  13544.0     0.0000738   7383.40039    14212.01270
  13042.0     0.0000767   7384.59033    14321.06836
  14640.0     0.0000683   7385.78418    14430.51660
  13637.0     0.0000733   7386.98291    14537.43652
  13035.0     0.0000767   7388.18359    14638.37109
  13733.0     0.0000728   7389.38770    14730.21191
  15530.0     0.0000644   7390.59717    14810.71973
  12928.0     0.0000774   7391.80908    14878.10059
  15326.0     0.0000652   7393.02441    14932.16406
  15524.0     0.0000644   7394.24463    14973.81445
  14221.0     0.0000703   7395.46631    15005.34961
  14319.0     0.0000698   7396.69385    15030.13184
  16617.0     0.0000602   7397.92285    15051.99023
  14114.0     0.0000709   7399.15723    15074.97461
  15012.0     0.0000666   7400.39404    15102.69531
  16510.0     0.0000606   7401.63379    15137.96875
  16207.0     0.0000617   7402.87891    15182.73730
  16105.0     0.0000621   7404.12646    15237.50781
  15903.0     0.0000629   7405.37842    15301.83398
  16200.0     0.0000617   7406.63281    15373.91504
  14898.0     0.0000671   7407.89014    15450.99023
  16395.0     0.0000610   7409.15234    15529.83203
  15993.0     0.0000625   7410.41602    15606.24805
  15390.0     0.0000650   7411.68555    15676.27148
  15488.0     0.0000646   7412.95752    15735.81348
  16185.0     0.0000618   7414.23145    15781.41406
  17483.0     0.0000572   7415.51123    15810.60840
  16180.0     0.0000618   7416.79346    15821.69434
  16978.0     0.0000589   7418.08008    15814.10156
  15975.0     0.0000626   7419.36865    15788.05273
  16573.0     0.0000603   7420.65967    15744.38086
  16170.0     0.0000618   7421.95605    15683.91895
  15767.0     0.0000634   7423.25391    15608.40723
  15665.0     0.0000638   7424.55713    15516.89453
  14262.0     0.0000701   7425.86279    15410.44531
  15459.0     0.0000647   7427.17041    15289.14746
  16256.0     0.0000615   7428.48340    15152.54688
  14753.0     0.0000678   7429.79883    15001.17383
  14851.0     0.0000673   7431.11865    14835.37695
  13948.0     0.0000717   7432.44043    14656.91113
  14145.0     0.0000707   7433.76465    14468.54492
  15542.0     0.0000643   7435.09375    14272.37402
  15039.0     0.0000665   7436.42432    14073.06250
  14536.0     0.0000688   7437.76025    13874.32715
  14833.0     0.0000674   7439.09961    13680.71387
  14529.0     0.0000688   7440.43945    13496.30664
  14026.0     0.0000713   7441.78418    13324.09082
  13223.0     0.0000756   7443.13135    13168.06055
  12620.0     0.0000792   7444.48340    13029.33301
  13216.0     0.0000757   7445.83740    12910.56250
  12413.0     0.0000806   7447.19287    12813.21582
  12810.0     0.0000781   7448.55420    12738.14063
  12406.0     0.0000806   7449.91748    12686.34180
  11703.0     0.0000854   7451.28369    12658.11523
  12199.0     0.0000820   7452.65430    12653.61133
  12295.0     0.0000813   7454.02539    12672.36328
  12592.0     0.0000794   7455.40234    12713.54688
  11688.0     0.0000856   7456.77930    12775.51953
  11384.0     0.0000878   7458.16211    12858.18262
  10580.0     0.0000945   7459.54688    12954.66504
  10776.0     0.0000928   7460.93311    13063.19336
  10572.0     0.0000946   7462.32471    13179.78711
  12468.0     0.0000802   7463.71826    13299.10254
  11864.0     0.0000843   7465.11621    13415.76953
  11960.0     0.0000836   7466.51563    13523.39160
  12256.0     0.0000816   7467.91699    13615.46484
  11652.0     0.0000858   7469.32324    13685.72168
  11847.0     0.0000844   7470.73047    13727.92578
  10643.0     0.0000940   7472.14258    13737.20801
  11938.0     0.0000838   7473.55664    13710.16504
  11734.0     0.0000852   7474.97266    13645.58496
  11629.0     0.0000860   7476.39355    13544.15137
  10024.0     0.0000998   7477.81592    13409.08398
  10220.0     0.0000978   7479.24316    13244.69043
  11815.0     0.0000846   7480.67139    13056.89648
  10610.0     0.0000943   7482.10107    12852.06641
  10805.0     0.0000925   7483.53613    12635.83398
  10200.0     0.0000980   7484.97168    12414.71289
  10095.0     0.0000991   7486.41260    12193.60840
  10289.0     0.0000972   7487.85596    11977.66895
  11484.0     0.0000871   7489.29834    11771.10254
  11179.0     0.0000895   7490.74756    11576.77734
  10473.0     0.0000955   7492.19775    11398.05762
  9068.0      0.0001103   7493.65234    11236.73145
  9162.0      0.0001091   7495.10840    11094.76758
  10356.0     0.0000966   7496.56543    10973.32715
  10450.0     0.0000957   7498.02783    10872.82617
  9644.0      0.0001037   7499.49170    10793.93262
  9338.0      0.0001071   7500.95850    10736.57031
  10432.0     0.0000959   7502.42871    10700.71191
  10826.0     0.0000924   7503.89941    10686.01367
  10420.0     0.0000960   7505.37354    10691.96680
  11014.0     0.0000908   7506.85059    10718.74414
  12207.0     0.0000819   7508.33154    10763.99609
  11001.0     0.0000909   7509.81348    10827.45898
  10694.0     0.0000935   7511.29688    10907.84766
  11888.0     0.0000841   7512.78516    11003.94629
  11581.0     0.0000863   7514.27490    11113.74805
  11574.0     0.0000864   7515.76855    11235.44629
  12967.0     0.0000771   7517.26318    11366.42480
  12361.0     0.0000809   7518.75879    11503.76270
  11754.0     0.0000851   7520.25977    11644.63184
  12147.0     0.0000823   7521.76074    11785.31055
  12540.0     0.0000797   7523.26660    11921.52637
  12233.0     0.0000817   7524.77344    12049.24121
  13226.0     0.0000756   7526.28125    12164.35352
  13118.0     0.0000762   7527.79443    12267.13379
  11911.0     0.0000840   7529.30859    12347.21875
  12904.0     0.0000775   7530.82617    12406.54004
  12597.0     0.0000794   7532.34521    12444.40625
  13290.0     0.0000752   7533.86475    12461.58984
  13282.0     0.0000753   7535.38965    12459.98828
  12775.0     0.0000783   7536.91406    12442.35449
  13767.0     0.0000726   7538.44336    12411.90332
  12360.0     0.0000809   7539.97363    12372.09570
  11453.0     0.0000873   7541.50488    12326.18359
  11445.0     0.0000874   7543.04102    12276.79785
  13238.0     0.0000755   7544.57813    12226.22754
  12830.0     0.0000779   7546.11865    12175.75488
  12322.0     0.0000812   7547.66016    12126.07813
  13715.0     0.0000729   7549.20264    12078.11328
  13707.0     0.0000730   7550.75000    12028.84277
  12800.0     0.0000781   7552.29639    11978.04688
  11592.0     0.0000863   7553.84814    11923.91113
  11785.0     0.0000849   7555.40186    11864.74805
  11877.0     0.0000842   7556.95508    11799.21191
  11869.0     0.0000843   7558.51123    11726.50391
  12062.0     0.0000829   7560.06982    11645.66211
  10854.0     0.0000921   7561.63232    11557.76563
  12047.0     0.0000830   7563.19482    11464.48438
  11439.0     0.0000874   7564.75830    11368.10547
  11731.0     0.0000852   7566.32666    11270.97559
  11824.0     0.0000846   7567.89502    11176.16504
  12816.0     0.0000780   7569.46631    11086.17773
  11309.0     0.0000884   7571.04004    11005.51172
  10901.0     0.0000917   7572.61377    10932.56250
  11794.0     0.0000848   7574.19189    10870.67676
  12786.0     0.0000782   7575.76904    10821.28418
  12379.0     0.0000808   7577.35107    10785.32617
  11871.0     0.0000842   7578.93359    10762.71191
  11464.0     0.0000872   7580.51660    10753.62793
  10857.0     0.0000921   7582.10400    10757.60645
  12049.0     0.0000830   7583.69238    10773.78418
  11242.0     0.0000890   7585.28369    10800.96680
  11535.0     0.0000867   7586.87549    10837.48535
  10927.0     0.0000915   7588.46777    10881.33398
  10320.0     0.0000969   7590.06445    10930.29004
  10813.0     0.0000925   7591.66016    10981.59082
  10806.0     0.0000925   7593.26025    11032.49316
  12299.0     0.0000813   7594.86133    11079.95410
  12692.0     0.0000788   7596.46191    11121.10840
  11285.0     0.0000886   7598.06787    11153.59082
  10878.0     0.0000919   7599.67383    11175.41797
  11171.0     0.0000895   7601.28271    11185.64063
  11064.0     0.0000904   7602.89160    11185.31738
  11357.0     0.0000881   7604.50098    11173.35449
  10951.0     0.0000913   7606.11523    11152.75977
  10044.0     0.0000996   7607.72803    11126.25000
  10838.0     0.0000923   7609.34521    11096.86035
  11531.0     0.0000867   7610.96240    11067.88672
  11125.0     0.0000899   7612.57959    11042.52148
  11318.0     0.0000884   7614.20166    11023.57227
  10712.0     0.0000934   7615.82373    11013.60645
  12106.0     0.0000826   7617.44873    11014.64844
  11700.0     0.0000855   7619.07373    11029.30859
  11494.0     0.0000870   7620.69873    11056.51172
  12188.0     0.0000820   7622.32861    11097.90332
  12182.0     0.0000821   7623.95654    11153.37402
  11876.0     0.0000842   7625.58887    11222.51367
  12370.0     0.0000808   7627.22266    11304.12012
  11965.0     0.0000836   7628.85498    11396.45996
  11759.0     0.0000850   7630.49023    11497.55176
  10854.0     0.0000921   7632.12695    11604.27051
  11848.0     0.0000844   7633.76611    11713.43457
  12243.0     0.0000817   7635.40576    11820.87207
  11738.0     0.0000852   7637.04492    11922.18066
  12533.0     0.0000798   7638.68799    12013.10254
  12728.0     0.0000786   7640.33154    12088.92871
  11123.0     0.0000899   7641.97607    12145.87891
  11919.0     0.0000839   7643.62305    12180.78613
  11214.0     0.0000892   7645.26855    12191.84082
  13610.0     0.0000735   7646.91846    12178.62598
  12905.0     0.0000775   7648.56641    12142.17969
  13101.0     0.0000763   7650.21875    12084.67773
  14297.0     0.0000699   7651.87061    12009.41699
  12793.0     0.0000782   7653.52246    11920.24023
  10589.0     0.0000944   7655.17773    11820.84277
  13185.0     0.0000758   7656.83350    11715.32520
  10782.0     0.0000927   7658.49121    11606.92188
  11378.0     0.0000879   7660.14893    11498.83691
  11075.0     0.0000903   7661.80615    11396.57910
  12072.0     0.0000828   7663.46729    11295.79297
  11669.0     0.0000857   7665.12646    11201.11426
  11566.0     0.0000865   7666.78955    11114.06152
  11263.0     0.0000888   7668.45264    11033.55957
  12160.0     0.0000822   7670.11475    10960.55469
  11958.0     0.0000836   7671.78125    10894.63379
  10656.0     0.0000938   7673.44678    10835.64453
  10953.0     0.0000913   7675.11523    10783.08203
[truncated: 107,506 more chars]
