# Supplementary material for: Investigation of high-pressure planetary ices by cryo-recovery. II. High-pressure apparatus, examples and a new high-pressure phase of MgSO4·5H2O
Source: J Appl Crystallogr. 2018 Apr 27;51(Pt 3):692–705. doi: 10.1107/S1600576718003977 (PMC5988006; doi:10.1107/S1600576718003977)
Supplement: Supplementary file 2 [file j-51-00692-sup2.txt]

#======================================================================

# CRYSTAL DATA

#----------------------------------------------------------------------

data_VESTA_phase_1


_pd_phase_name                         'MS5_HP'
_cell_length_a                         10.97749
_cell_length_b                         5.19987
_cell_length_c                         12.29529
_cell_angle_alpha                      90
_cell_angle_beta                       90
_cell_angle_gamma                      90
_symmetry_space_group_name_H-M         'P n a 21'
_symmetry_Int_Tables_number            33

loop_
_symmetry_equiv_pos_as_xyz
   'x, y, z'
   '-x, -y, z+1/2'
   'x+1/2, -y+1/2, z'
   '-x+1/2, y+1/2, z+1/2'

loop_
   _atom_site_label
   _atom_site_occupancy
   _atom_site_fract_x
   _atom_site_fract_y
   _atom_site_fract_z
   _atom_site_adp_type
   _atom_site_U_iso_or_equiv
   _atom_site_type_symbol
   S1         1.0     0.684976      0.009607      0.120582     Uiso  0.010000 S
   O1         1.0     0.667306      0.050447      0.239495     Uiso  0.015000 O
   O2         1.0     0.688455     -0.276196      0.100444     Uiso  0.015000 O
   O3         1.0     0.582838      0.123638      0.058544     Uiso  0.015000 O
   O4         1.0     0.802492      0.121430      0.084319     Uiso  0.015000 O
   Mg1        1.0     0.548048      0.289320      0.331590     Uiso  0.010000 Mg
   Ow1        1.0     0.414757      0.470288      0.422720     Uiso  0.015000 O
   Ow2        1.0     0.610505      0.096718      0.468429     Uiso  0.015000 O
   Ow3        1.0     0.683157      0.582036      0.364078     Uiso  0.015000 O
   Ow4        1.0     0.492942      0.539090      0.205994     Uiso  0.015000 O
   Ow5        1.0     0.422432      0.002371      0.299969     Uiso  0.015000 O
   H1a        1.0     0.420057      0.643627      0.455203     Uiso  0.030000 H
   H1b        1.0     0.376507      0.371456      0.482669     Uiso  0.030000 H
   H2a        1.0     0.678194      0.132731      0.518837     Uiso  0.030000 H
   H2b        1.0     0.544300      0.017256      0.512170     Uiso  0.030000 H
   H3a        1.0     0.686541      0.617877      0.444143     Uiso  0.030000 H
   H3b        1.0     0.675494      0.752951      0.329093     Uiso  0.030000 H
   H4a        1.0     0.562107      0.588768      0.157641     Uiso  0.030000 H
   H4b        1.0     0.426436      0.469640      0.158497     Uiso  0.030000 H
   H5a        1.0     0.443706     -0.163321      0.264782     Uiso  0.030000 H
   H5b        1.0     0.335524     -0.008736      0.320913     Uiso  0.030000 H
